# Supplementary material for: Anticipation of ventricular tachyarrhythmias by a novel mathematical method: Further insights towards an early warning system in implantable cardioverter defibrillators
Source: PLoS One. 2020 Oct 1;15(10):e0235101. doi: 10.1371/journal.pone.0235101 (PMC7529227; doi:10.1371/journal.pone.0235101)
Supplement: S1 File — (NB) [file pone.0235101.s001.nb]

(* Content-type: application/vnd.wolfram.mathematica *)

(*** Wolfram Notebook File ***)
(* http://www.wolfram.com/nb *)

(* CreatedBy='Mathematica 12.1' *)

(*CacheID: 234*)
(* Internal cache information:
NotebookFileLineBreakTest
NotebookFileLineBreakTest
NotebookDataPosition[       158,          7]
NotebookDataLength[     82676,       1979]
NotebookOptionsPosition[     79006,       1910]
NotebookOutlinePosition[     79399,       1926]
CellTagsIndexPosition[     79356,       1923]
WindowFrame->Normal*)

(* Beginning of Notebook Content *)
Notebook[{

Cell[CellGroupData[{
Cell[BoxData[
 RowBox[{" ", 
  RowBox[{"(*", 
   RowBox[{
    RowBox[{"**", "**", "**", "**", "**", "**"}], "*", 
    RowBox[{"**", "**", "**"}], "*", "*", 
    RowBox[{"**", 
     RowBox[{
     "*", " ", "Part", " ", "II", " ", "Function", " ", "that", " ", 
      "partitions", " ", "the", " ", "data", " ", "of", " ", "each", " ", 
      "record", " ", "and", " ", "converts", " ", "the", "  ", "data", " ", 
      "into", " ", "distance", " ", 
      RowBox[{"matrices", " ", "**", "**", "**"}]}]}]}], "********)"}], 
  "  "}]], "Input",
 CellGroupingRules->{"GroupTogetherGrouping", 10000.},
 CellChangeTimes->{
  3.756494927341275*^9, {3.7564958132901373`*^9, 3.756495816053587*^9}, {
   3.756495883689476*^9, 3.756495900193502*^9}, {3.7564959769420443`*^9, 
   3.756495978764482*^9}},ExpressionUUID->"e1d36bf9-54d5-44e9-bc9b-\
921f4ee611e1"],

Cell[BoxData[
 RowBox[{
  RowBox[{"(*", 
   RowBox[{
    RowBox[{
    "Partitions", " ", "the", " ", "data", " ", "of", " ", "each", " ", 
     "record", "  ", "with", " ", "an", " ", "offset", " ", "of", " ", "1"}], 
    ",", " ", 
    RowBox[{
    "and", " ", "converts", " ", "the", " ", "partitioned", " ", "time", " ", 
     "series", " ", "to", " ", "distance", " ", "matrices", " ", "and", " ", 
     "saves", " ", "the", " ", "data"}], ",", " ", 
    RowBox[{"example", " ", 
     RowBox[{"tserTOdistmat", "[", 
      RowBox[{"vtdata", ",", "vtnames", ",", "50"}], "]"}]}]}], "*)"}], " ", 
  RowBox[{
   RowBox[{
    RowBox[{"tserTOdistmat", "[", 
     RowBox[{"data0_", ",", "names0_", ",", "partition0_"}], "]"}], ":=", 
    RowBox[{"Module", "[", 
     RowBox[{
      RowBox[{"{", 
       RowBox[{
        RowBox[{"rawdata", "=", "data0"}], ",", "x", ",", "var", ",", "name", 
        ",", "data", ",", 
        RowBox[{"names", "=", "names0"}], ",", 
        RowBox[{"part", "=", "partition0"}]}], "}"}], ",", 
      "\[IndentingNewLine]", 
      RowBox[{
       RowBox[{"data", "=", 
        RowBox[{"Table", "[", 
         RowBox[{
          RowBox[{"Partition", "[", 
           RowBox[{
            RowBox[{"Part", "[", 
             RowBox[{"rawdata", ",", "z"}], "]"}], ",", "part", ",", "1"}], 
           "]"}], ",", 
          RowBox[{"{", 
           RowBox[{"z", ",", 
            RowBox[{"Length", "[", "rawdata", "]"}]}], "}"}]}], "]"}]}], ";", 
       "\n", 
       RowBox[{"ParallelDo", "[", 
        RowBox[{
         RowBox[{
          RowBox[{"var", "=", 
           RowBox[{"Table", "[", 
            RowBox[{
             RowBox[{"DistanceMatrix", "[", 
              RowBox[{"Part", "[", 
               RowBox[{
                RowBox[{"Part", "[", 
                 RowBox[{"data", ",", "k"}], "]"}], ",", "i"}], "]"}], "]"}], 
             ",", 
             RowBox[{"{", 
              RowBox[{"i", ",", 
               RowBox[{"Length", "[", 
                RowBox[{"Part", "[", 
                 RowBox[{"data", ",", "k"}], "]"}], "]"}]}], "}"}]}], "]"}]}],
           ";", "\[IndentingNewLine]", 
          RowBox[{"name", "=", 
           RowBox[{"FileNameJoin", "[", 
            RowBox[{"{", 
             RowBox[{"StringJoin", "[", 
              RowBox[{"\"\<distmat\>\"", ",", 
               RowBox[{"ToString", "[", "part", "]"}], ",", "\"\<_\>\"", ",", 
               
               RowBox[{"Part", "[", 
                RowBox[{"names", ",", "k"}], "]"}], ",", "\"\<.wl\>\""}], 
              "]"}], "}"}], "]"}]}], ";", "\[IndentingNewLine]", 
          RowBox[{"Save", "[", 
           RowBox[{"name", ",", "var"}], "]"}], ";"}], ",", 
         RowBox[{"{", 
          RowBox[{"k", ",", 
           RowBox[{"Length", "[", "data", "]"}]}], "}"}]}], "]"}], ";"}]}], 
     "\n", "\[IndentingNewLine]", "]"}]}], "\[IndentingNewLine]", 
   "\[IndentingNewLine]"}]}]], "Input",
 CellGroupingRules->{"GroupTogetherGrouping", 10000.},
 CellChangeTimes->{{3.7270336407577677`*^9, 3.7270336444091997`*^9}, {
   3.7270337532417216`*^9, 3.7270337669128323`*^9}, {3.728933635501725*^9, 
   3.728933654324843*^9}, {3.7289338566194696`*^9, 3.728933907973496*^9}, 
   3.729633228769326*^9, {3.748131432277546*^9, 3.748131449931554*^9}, 
   3.748132746409061*^9, {3.748135302155376*^9, 3.7481354153876553`*^9}, 
   3.7564949084953012`*^9, {3.756495826213584*^9, 3.756495868671464*^9}, 
   3.756643703250854*^9, {3.756643839804172*^9, 3.7566438537199507`*^9}, 
   3.7566440152727423`*^9, {3.75664419620914*^9, 3.756644220396214*^9}, {
   3.7566453184898357`*^9, 3.756645438055208*^9}, {3.756648020223645*^9, 
   3.756648071622307*^9}, {3.756649405137649*^9, 3.756649412553969*^9}, {
   3.756649474482388*^9, 3.756649475933104*^9}, {3.756649569524077*^9, 
   3.756649570951902*^9}, {3.756649630938342*^9, 3.756649632253903*^9}, {
   3.7566497421246977`*^9, 3.756649742584716*^9}, {3.7566511540469227`*^9, 
   3.756651192053543*^9}, {3.7566616944804783`*^9, 3.7566617088671007`*^9}, 
   3.756671673271813*^9},
 CellLabel->"In[32]:=",ExpressionUUID->"5f2de6ef-af0a-4239-921a-943fe687a491"],

Cell[BoxData[
 RowBox[{" ", 
  RowBox[{"(*", 
   RowBox[{
    RowBox[{
     RowBox[{
      RowBox[{
       RowBox[{
        RowBox[{
         RowBox[{
          RowBox[{
           RowBox[{
            RowBox[{
             RowBox[{
              RowBox[{"**", "**"}], "**"}], "**"}], "**"}], "**"}], "**"}], 
         "**"}], "**"}], "**"}], "**"}], "**", "**", "**", "**", "**", "**", "**",
      "**", "**", "**"}], "*", 
    RowBox[{"**", " ", "Execution"}], " ", "of", " ", "Part", " ", 
    RowBox[{
    "II", " ", "**", "**", "**", "**", "**", "**", "**", "**", "**", "**", "**",
      "**", "**", "**", "**", "**", "**", "**", "**", "**", "**", "**", "**", 
     "**", "**", "**"}]}], "******)"}], " ", " ", 
  RowBox[{"(*", " ", 
   RowBox[{
   "Applies", " ", "the", " ", "tserTOdistmat", " ", "to", " ", "the", " ", 
    "dataset", " ", "x", " ", "and", " ", "through", " ", "all", " ", "the", 
    " ", "values", " ", "of", " ", "the", " ", "partition", " ", "set"}], 
   "*)"}], "\[IndentingNewLine]", " ", 
  RowBox[{
   RowBox[{
    RowBox[{
     RowBox[{"distmatfun", "[", "x_", "]"}], ":=", 
     RowBox[{"Do", "[", 
      RowBox[{
       RowBox[{"tserTOdistmat", "[", 
        RowBox[{
         RowBox[{"Symbol", "[", 
          RowBox[{"x", "<>", "\"\<data\>\""}], "]"}], ",", 
         RowBox[{"Symbol", "[", 
          RowBox[{"x", "<>", "\"\<names\>\""}], "]"}], ",", 
         RowBox[{"Part", "[", 
          RowBox[{"partition", ",", "i"}], "]"}]}], "]"}], ",", 
       RowBox[{"{", 
        RowBox[{"i", ",", 
         RowBox[{"Length", "[", "partition", "]"}]}], "}"}]}], "]"}]}], ";"}],
    "\[IndentingNewLine]", " ", "\[IndentingNewLine]", 
   RowBox[{"(*", "*)"}], "\[IndentingNewLine]", 
   RowBox[{
    RowBox[{"distmatfun", "[", "\"\<vt\>\"", "]"}], ";"}], 
   "\[IndentingNewLine]", 
   RowBox[{
    RowBox[{"Print", "[", "\"\<Done vtdata distmat\>\"", "]"}], ";"}], 
   "\[IndentingNewLine]", 
   RowBox[{"(*", "*)"}], "\[IndentingNewLine]", 
   RowBox[{
    RowBox[{"distmatfun", "[", "\"\<vtcontrol\>\"", "]"}], ";"}], 
   "\[IndentingNewLine]", 
   RowBox[{
    RowBox[{"Print", "[", "\"\<Done vtcontroldata distmat\>\"", "]"}], ";"}], 
   "\[IndentingNewLine]", 
   RowBox[{"(*", "*)"}], "\[IndentingNewLine]", 
   RowBox[{
    RowBox[{"distmatfun", "[", "\"\<vf\>\"", "]"}], ";"}], 
   "\[IndentingNewLine]", 
   RowBox[{
    RowBox[{"Print", "[", "\"\<Done vfdata distmat\>\"", "]"}], ";"}], 
   "\[IndentingNewLine]", 
   RowBox[{"(*", "*)"}], "\[IndentingNewLine]", 
   RowBox[{
    RowBox[{"distmatfun", "[", "\"\<vfcontrol\>\"", "]"}], ";"}], 
   "\[IndentingNewLine]", 
   RowBox[{
    RowBox[{"Print", "[", "\"\<Done vfcontroldata distmat\>\"", "]"}], ";"}], 
   "\[IndentingNewLine]", 
   RowBox[{"(*", "*)"}], "\[IndentingNewLine]", 
   RowBox[{
    RowBox[{"distmatfun", "[", "\"\<nsr\>\"", "]"}], ";"}], 
   "\[IndentingNewLine]", 
   RowBox[{
    RowBox[{"Print", "[", "\"\<Done vtdata distmat\>\"", "]"}], ";"}], 
   "\[IndentingNewLine]", 
   RowBox[{"(*", "*)"}], "\[IndentingNewLine]"}]}]], "Input",
 CellGroupingRules->{"GroupTogetherGrouping", 10000.},
 CellChangeTimes->{{3.7275447226772575`*^9, 3.7275447864893284`*^9}, 
   3.7276209928217893`*^9, {3.7289336306854362`*^9, 3.7289336470764093`*^9}, {
   3.7289339159415007`*^9, 3.728933973046743*^9}, 3.729633228769595*^9, 
   3.733796145445966*^9, 3.7337970908177643`*^9, {3.74813153403793*^9, 
   3.748131575557288*^9}, {3.748135252390511*^9, 3.748135259390244*^9}, 
   3.748135418338541*^9, {3.756494718524241*^9, 3.756494724542494*^9}, {
   3.756644037310668*^9, 3.7566440525094547`*^9}, {3.756645539476725*^9, 
   3.7566455466076183`*^9}, {3.7566483404010687`*^9, 3.756648368986086*^9}, {
   3.756649421111335*^9, 3.756649432608534*^9}, {3.7566496199249973`*^9, 
   3.75664962787836*^9}, 3.7566583457187443`*^9, {3.7566616503773613`*^9, 
   3.75666165496663*^9}, {3.756661698517179*^9, 3.7566617134814043`*^9}, {
   3.7566716625273657`*^9, 3.756671662954349*^9}, {3.757068582066392*^9, 
   3.757068613857616*^9}, {3.75706961522017*^9, 3.7570696191673098`*^9}, {
   3.757100570248969*^9, 3.7571006235400257`*^9}, {3.757101300968142*^9, 
   3.757101346800055*^9}, {3.800363295685544*^9, 
   3.8003632995477324`*^9}},ExpressionUUID->"c1e2722d-25d9-42ab-91c5-\
e3a0b130276d"]
}, Closed]],

Cell[CellGroupData[{

Cell[BoxData[
 RowBox[{
  RowBox[{"(*", 
   RowBox[{
    RowBox[{
    "**", "**", "**", "**", "**", "**", "**", "**", "**", "**", "**", "**", 
     " ", "Part"}], " ", "III", " ", "Function", " ", "that", " ", 
    "transforms", " ", "the", " ", "distance", " ", "matrices", " ", "into", 
    " ", "adjacency", " ", 
    RowBox[{
    "matrices", " ", "**", "**", "**", "**", "**", "**", "**", "**", "**", "**",
      "**", "**", "**", "**", "**"}], "*"}], "******)"}], "  "}]], "Input",
 CellGroupingRules->{"GroupTogetherGrouping", 10001.},
 CellChangeTimes->{{3.7564949458725233`*^9, 3.756494982027288*^9}, 
   3.75649502483111*^9, {3.7564959698698*^9, 
   3.756495988979718*^9}},ExpressionUUID->"319abf13-9571-47a3-9b1a-\
ae04db31a558"],

Cell[BoxData[
 RowBox[{
  RowBox[{"(*", " ", 
   RowBox[{
    RowBox[{
    "Function", " ", "that", " ", "transforms", " ", "to", " ", "boolean", 
     " ", "values"}], ",", " ", 
    RowBox[{
    "values", " ", "below", " ", "or", " ", "equal", " ", "to", " ", 
     "epsilon0", " ", "are", " ", "1", " ", "and", " ", "bigger", " ", "are", 
     " ", "0"}], ",", " ", 
    RowBox[{
    "the", " ", "partition", " ", "value", " ", "refers", " ", "to", " ", 
     "the", " ", "length", " ", "of", " ", "the", " ", "partitions", " ", 
     "applied", " ", "to", " ", "the", " ", 
     RowBox[{"data", ".", " ", "example"}], " ", 
     RowBox[{"booletransf", "[", 
      RowBox[{"vtnames", ",", "50", ",", "0.02"}], "]"}]}]}], " ", "*)"}], 
  " ", "\[IndentingNewLine]", 
  RowBox[{
   RowBox[{
    RowBox[{"booletransf", "[", 
     RowBox[{"data0_", ",", "partition0_", ",", "epsilon0_"}], "]"}], ":=", 
    RowBox[{"Module", "[", 
     RowBox[{
      RowBox[{"{", 
       RowBox[{"x", ",", "a", ",", "var", ",", "name", ",", 
        RowBox[{"data", "=", "data0"}], ",", " ", 
        RowBox[{"partition", "=", "partition0"}], ",", 
        RowBox[{"epsi", "=", "epsilon0"}]}], "}"}], ",", 
      "\[IndentingNewLine]", 
      RowBox[{"For", "[", 
       RowBox[{
        RowBox[{"x", "=", "1"}], ",", 
        RowBox[{"x", "<", 
         RowBox[{
          RowBox[{"Length", "[", "data", "]"}], "+", "1"}]}], ",", 
        RowBox[{"x", "++"}], ",", "\[IndentingNewLine]", " ", 
        RowBox[{
         RowBox[{"a", "=", 
          RowBox[{"Get", "[", 
           RowBox[{"First", "[", 
            RowBox[{"FileNames", "[", 
             RowBox[{"StringJoin", "[", 
              RowBox[{"\"\<distmat\>\"", ",", 
               RowBox[{"ToString", "[", "partition", "]"}], ",", "\"\<_\>\"", 
               ",", 
               RowBox[{"Part", "[", 
                RowBox[{"data", ",", "x"}], "]"}], ",", "\"\<.wl\>\""}], 
              "]"}], "]"}], "]"}], "]"}]}], ";", " ", "\[IndentingNewLine]", 
         RowBox[{"var", "=", 
          RowBox[{"Table", "[", 
           RowBox[{
            RowBox[{"Table", "[", 
             RowBox[{
              RowBox[{"Table", "[", 
               RowBox[{
                RowBox[{"If", "[", 
                 RowBox[{
                  RowBox[{
                   RowBox[{"Part", "[", 
                    RowBox[{
                    RowBox[{"Part", "[", 
                    RowBox[{
                    RowBox[{"Part", "[", 
                    RowBox[{"a", ",", "k"}], "]"}], ",", "j"}], "]"}], ",", 
                    "i"}], "]"}], "<=", "epsi"}], ",", "1", ",", "0"}], "]"}],
                 ",", 
                RowBox[{"{", 
                 RowBox[{"i", ",", 
                  RowBox[{"Length", "[", 
                   RowBox[{"Part", "[", 
                    RowBox[{
                    RowBox[{"Part", "[", 
                    RowBox[{"a", ",", "k"}], "]"}], ",", "j"}], "]"}], 
                   "]"}]}], "}"}]}], "]"}], ",", 
              RowBox[{"{", 
               RowBox[{"j", ",", 
                RowBox[{"Length", "[", 
                 RowBox[{"Part", "[", 
                  RowBox[{"a", ",", "k"}], "]"}], "]"}]}], "}"}]}], "]"}], 
            ",", 
            RowBox[{"{", 
             RowBox[{"k", ",", 
              RowBox[{"Length", "[", "a", "]"}]}], "}"}]}], "]"}]}], ";", " ",
          "\[IndentingNewLine]", 
         RowBox[{"name", "=", 
          RowBox[{"FileNameJoin", "[", 
           RowBox[{"{", 
            RowBox[{"StringJoin", "[", 
             RowBox[{"\"\<BooleMat_\>\"", ",", 
              RowBox[{"ToString", "[", "partition", "]"}], ",", "\"\<_\>\"", 
              ",", 
              RowBox[{"ToString", "[", "epsi", "]"}], ",", "\"\<_\>\"", ",", 
              RowBox[{"Part", "[", 
               RowBox[{"data", ",", "x"}], "]"}], ",", "\"\<.wl\>\""}], "]"}],
             "}"}], "]"}]}], ";", "\[IndentingNewLine]", " ", 
         RowBox[{"Save", "[", 
          RowBox[{"name", ",", "var"}], "]"}], ";"}]}], "\[IndentingNewLine]",
        "]"}]}], " ", "]"}]}], ";"}], " "}]], "Input",
 CellGroupingRules->{"GroupTogetherGrouping", 10001.},
 CellChangeTimes->{{3.728937416059599*^9, 3.7289374271814747`*^9}, {
   3.728938662261574*^9, 3.7289386639002953`*^9}, {3.728938711734138*^9, 
   3.728938714046543*^9}, 3.729633142044183*^9, {3.7347947499733753`*^9, 
   3.7347947725886583`*^9}, {3.748135424642558*^9, 3.748135426154327*^9}, {
   3.756494938228636*^9, 3.756494969672309*^9}, {3.7566489963965483`*^9, 
   3.7566490375826387`*^9}, {3.756649317532542*^9, 3.756649385965659*^9}, {
   3.756651297667263*^9, 3.756651324993825*^9}, {3.7566514607950983`*^9, 
   3.756651493283723*^9}, {3.7566516127833443`*^9, 3.756651618486611*^9}, 
   3.7566561955761843`*^9, {3.7566571740273*^9, 3.756657179697942*^9}, {
   3.756657344659213*^9, 3.75665734489465*^9}, {3.756657392731838*^9, 
   3.756657397995133*^9}, {3.7566574337264957`*^9, 3.756657446527687*^9}, {
   3.756657619185046*^9, 3.756657626393751*^9}, {3.7566576790932007`*^9, 
   3.7566577016808434`*^9}, {3.756657925594027*^9, 3.756657986050787*^9}, 
   3.756658295406369*^9, {3.756672249860785*^9, 3.7566722549336777`*^9}},
 CellLabel->"In[36]:=",ExpressionUUID->"36a122f6-a0c9-4355-9ee5-089769fb00ae"],

Cell[BoxData[
 RowBox[{
  RowBox[{"(*", 
   RowBox[{
    RowBox[{
    "**", "**", "**", "**", "**", "**", "**", "**", "**", "**", "**", "**", "**",
      "**", "**", "**", "**", "**", 
     RowBox[{"**", "**", "**", "**", "**", "**", "**", "**"}]}], "*", " ", 
    "Execution", " ", "of", " ", "Part", " ", 
    RowBox[{
    "III", "**", "**", "**", "**", "**", "**", "**", "**", "**", "**", "**", "**",
      "**", "**", "**", "**", "**", "**", "**", "**", "**"}]}], "*****)"}], 
  "   ", "\[IndentingNewLine]", 
  RowBox[{"(*", "*)"}], "\[IndentingNewLine]", 
  RowBox[{
   RowBox[{
    RowBox[{"For", "[", 
     RowBox[{
      RowBox[{"y", "=", "1"}], ",", 
      RowBox[{"y", "<", 
       RowBox[{
        RowBox[{"Length", "[", "partition", "]"}], "+", "1"}]}], ",", 
      RowBox[{"y", "++"}], ",", 
      RowBox[{"ParallelDo", "[", 
       RowBox[{
        RowBox[{"booletransf", "[", 
         RowBox[{"vtnames", ",", 
          RowBox[{"Part", "[", 
           RowBox[{"partition", ",", "y"}], "]"}], ",", 
          RowBox[{"Part", "[", 
           RowBox[{"epsilon", ",", "x"}], "]"}]}], "]"}], " ", ",", 
        RowBox[{"{", 
         RowBox[{"x", ",", 
          RowBox[{"Length", "[", "epsilon", "]"}]}], "}"}]}], "]"}]}], "]"}], 
    ";"}], "\[IndentingNewLine]", 
   RowBox[{
    RowBox[{"Print", "[", "\"\<Done vtdata boolean matrices\>\"", "]"}], 
    ";"}], "\[IndentingNewLine]", 
   RowBox[{"(*", "*)"}], "\[IndentingNewLine]", 
   RowBox[{
    RowBox[{"For", "[", 
     RowBox[{
      RowBox[{"y", "=", "1"}], ",", 
      RowBox[{"y", "<", 
       RowBox[{
        RowBox[{"Length", "[", "partition", "]"}], "+", "1"}]}], ",", 
      RowBox[{"y", "++"}], ",", 
      RowBox[{"ParallelDo", "[", 
       RowBox[{
        RowBox[{"booletransf", "[", 
         RowBox[{"vtcontrolnames", ",", 
          RowBox[{"Part", "[", 
           RowBox[{"partition", ",", "y"}], "]"}], ",", 
          RowBox[{"Part", "[", 
           RowBox[{"epsilon", ",", "x"}], "]"}]}], "]"}], " ", ",", 
        RowBox[{"{", 
         RowBox[{"x", ",", 
          RowBox[{"Length", "[", "epsilon", "]"}]}], "}"}]}], "]"}]}], "]"}], 
    ";"}], "\[IndentingNewLine]", 
   RowBox[{
    RowBox[{
    "Print", "[", "\"\<Done vtcontroldata boolean matrices\>\"", "]"}], ";"}],
    "\[IndentingNewLine]", 
   RowBox[{"(*", "*)"}], "\[IndentingNewLine]", 
   RowBox[{
    RowBox[{"For", "[", 
     RowBox[{
      RowBox[{"y", "=", "1"}], ",", 
      RowBox[{"y", "<", 
       RowBox[{
        RowBox[{"Length", "[", "partition", "]"}], "+", "1"}]}], ",", 
      RowBox[{"y", "++"}], ",", 
      RowBox[{"ParallelDo", "[", 
       RowBox[{
        RowBox[{"booletransf", "[", 
         RowBox[{"vfnames", ",", 
          RowBox[{"Part", "[", 
           RowBox[{"partition", ",", "y"}], "]"}], ",", 
          RowBox[{"Part", "[", 
           RowBox[{"epsilon", ",", "x"}], "]"}]}], "]"}], " ", ",", 
        RowBox[{"{", 
         RowBox[{"x", ",", 
          RowBox[{"Length", "[", "epsilon", "]"}]}], "}"}]}], "]"}]}], "]"}], 
    ";"}], "\[IndentingNewLine]", 
   RowBox[{
    RowBox[{"Print", "[", "\"\<Done vfdata boolean matrices\>\"", "]"}], 
    ";"}], "\[IndentingNewLine]", 
   RowBox[{"(*", "*)"}], "\[IndentingNewLine]", " ", 
   RowBox[{
    RowBox[{"For", "[", 
     RowBox[{
      RowBox[{"y", "=", "1"}], ",", 
      RowBox[{"y", "<", 
       RowBox[{
        RowBox[{"Length", "[", "partition", "]"}], "+", "1"}]}], ",", 
      RowBox[{"y", "++"}], ",", 
      RowBox[{"ParallelDo", "[", 
       RowBox[{
        RowBox[{"booletransf", "[", 
         RowBox[{"vfcontrolnames", ",", 
          RowBox[{"Part", "[", 
           RowBox[{"partition", ",", "y"}], "]"}], ",", 
          RowBox[{"Part", "[", 
           RowBox[{"epsilon", ",", "x"}], "]"}]}], "]"}], " ", ",", 
        RowBox[{"{", 
         RowBox[{"x", ",", 
          RowBox[{"Length", "[", "epsilon", "]"}]}], "}"}]}], "]"}]}], "]"}], 
    ";"}], "\[IndentingNewLine]", 
   RowBox[{
    RowBox[{
    "Print", "[", "\"\<Done vfcontroldata boolean matrices\>\"", "]"}], ";"}],
    "\[IndentingNewLine]", 
   RowBox[{"(*", "*)"}], "\[IndentingNewLine]", " ", 
   RowBox[{
    RowBox[{"For", "[", 
     RowBox[{
      RowBox[{"y", "=", "1"}], ",", 
      RowBox[{"y", "<", 
       RowBox[{
        RowBox[{"Length", "[", "partition", "]"}], "+", "1"}]}], ",", 
      RowBox[{"y", "++"}], ",", 
      RowBox[{"ParallelDo", "[", 
       RowBox[{
        RowBox[{"booletransf", "[", 
         RowBox[{"nsrnames", ",", 
          RowBox[{"Part", "[", 
           RowBox[{"partition", ",", "y"}], "]"}], ",", 
          RowBox[{"Part", "[", 
           RowBox[{"epsilon", ",", "x"}], "]"}]}], "]"}], " ", ",", 
        RowBox[{"{", 
         RowBox[{"x", ",", 
          RowBox[{"Length", "[", "epsilon", "]"}]}], "}"}]}], "]"}]}], "]"}], 
    ";"}], "\[IndentingNewLine]", 
   RowBox[{
    RowBox[{"Print", "[", "\"\<Done nsrdata boolean matrices\>\"", "]"}], 
    ";"}], "\[IndentingNewLine]", 
   RowBox[{"(*", "*)"}], " ", "\[IndentingNewLine]", 
   RowBox[{
    RowBox[{"SetDirectory", "[", 
     RowBox[{"NotebookDirectory", "[", "]"}], "]"}], " ", ";"}]}]}]], "Input",\

 CellGroupingRules->{"GroupTogetherGrouping", 10001.},
 CellChangeTimes->{{3.728938720140061*^9, 3.728938956782288*^9}, {
   3.728938987279542*^9, 3.728939148517598*^9}, {3.729045478494853*^9, 
   3.729045490123702*^9}, {3.729149447725903*^9, 3.729149453180084*^9}, {
   3.72963018370905*^9, 3.7296302473419037`*^9}, 3.729633142044423*^9, {
   3.729903723636986*^9, 3.7299038035760803`*^9}, {3.734794690787507*^9, 
   3.734794706698525*^9}, {3.748135429400695*^9, 3.748135430465043*^9}, {
   3.756494769286277*^9, 3.756494777057664*^9}, {3.756651334027163*^9, 
   3.756651422519333*^9}, {3.7566573486853037`*^9, 3.756657350315804*^9}, {
   3.756657649807725*^9, 3.756657650064651*^9}, {3.7566579301609488`*^9, 
   3.756657959354035*^9}, {3.756657989415779*^9, 3.756657989695209*^9}, {
   3.7566583066484127`*^9, 3.7566583123268557`*^9}, {3.756658415051888*^9, 
   3.7566584721914587`*^9}, {3.7566642455965967`*^9, 3.756664275454507*^9}, {
   3.75667160651361*^9, 3.756671619809874*^9}, {3.756671656250033*^9, 
   3.756671656676613*^9}, {3.756672214736826*^9, 3.7566722406114693`*^9}, {
   3.757072916363702*^9, 3.757072917891926*^9}, {3.757101400217*^9, 
   3.757101516958283*^9}, {3.800363268037822*^9, 
   3.800363279042755*^9}},ExpressionUUID->"bc8e0c36-b7d6-4d52-a9b7-\
a1c5e97ad6d5"]
}, Closed]],

Cell[CellGroupData[{

Cell[BoxData[
 RowBox[{
  RowBox[{"(*", 
   RowBox[{
    RowBox[{
     RowBox[{
      RowBox[{
      "**", "**", "**", "**", "**", "**", "**", "**", "**", "**", "**", "**", 
       " ", "Part"}], " ", "IV", " ", "Function", " ", "that", " ", 
      "calculates", " ", "the", " ", "algebraic", " ", "connectivity", " ", 
      "of", " ", "the", " ", "boolean", " ", 
      RowBox[{
      "graphs", " ", "**", "**", "**", "**", "**", "**", "**", "**", "**", "**",
        "**"}]}], "**"}], "**", "**"}], "*******)"}], "  "}]], "Input",
 CellGroupingRules->{"GroupTogetherGrouping", 10002.},
 CellChangeTimes->{
  3.7564950150013514`*^9, {3.75649600100648*^9, 3.756496005798688*^9}},
 CellLabel->
  "In[128]:=",ExpressionUUID->"83e29aeb-1820-47fa-a709-42d98524bfa3"],

Cell[BoxData[
 RowBox[{
  RowBox[{"(*", " ", 
   RowBox[{
   "Function", " ", "that", " ", "calculates", " ", "the", " ", "algebraic", 
    " ", "connectivity", " ", "of", " ", "the", " ", "boolean", " ", 
    "matrices", " ", "for", " ", "some", " ", "data", " ", "module", " ", 
    "and", " ", "saves", " ", "it", " ", "into", " ", "a", " ", "matrix", " ",
     "where", " ", "each", " ", "row", " ", "is", " ", "the", " ", 
    "algebraic", " ", "connectivity", " ", "across", " ", "the", " ", 
    "record", " ", "for", " ", "the", " ", "same", " ", 
    RowBox[{"patient", ".", " ", "example"}], " ", 
    RowBox[{"AlgeConect", "[", 
     RowBox[{"vtnames", ",", "100", ",", "0.03", ",", "\"\<vtnames\>\""}], 
     "]"}], " ", "it", " ", "is", " ", "saved", " ", "as", " ", 
    "\"\<AlgeConect_100_0.03_vtnames.wl\>\""}], " ", "*)"}], " ", 
  RowBox[{
   RowBox[{
    RowBox[{"AlgeConect", "[", 
     RowBox[{"data0_", ",", "partition0_", ",", "epsilon0_", ",", "name20_"}],
      "]"}], ":=", 
    RowBox[{"Module", "[", 
     RowBox[{
      RowBox[{"{", 
       RowBox[{"x", ",", "exa", ",", "algconect", ",", "algtab", ",", 
        RowBox[{"data", "=", "data0"}], ",", 
        RowBox[{"parti", "=", "partition0"}], ",", 
        RowBox[{"epsi", "=", "epsilon0"}], ",", 
        RowBox[{"name2", "=", "name20"}], ",", "name"}], "}"}], ",", 
      "\[IndentingNewLine]", " ", 
      RowBox[{
       RowBox[{"algtab", "=", 
        RowBox[{"{", "}"}]}], ";", "\[IndentingNewLine]", " ", 
       RowBox[{"For", "[", 
        RowBox[{
         RowBox[{"x", "=", "1"}], ",", 
         RowBox[{"x", "<", 
          RowBox[{
           RowBox[{"Length", "[", "data", "]"}], "+", "1"}]}], ",", 
         RowBox[{"x", "++"}], ",", "\[IndentingNewLine]", " ", 
         RowBox[{
          RowBox[{"exa", "=", 
           RowBox[{"Get", "[", 
            RowBox[{"FindFile", "[", 
             RowBox[{"StringJoin", "[", 
              RowBox[{"\"\<BooleMat_\>\"", ",", 
               RowBox[{"ToString", "[", "parti", "]"}], ",", "\"\<_\>\"", ",", 
               RowBox[{"ToString", "[", "epsi", "]"}], ",", "\"\<_\>\"", ",", 
               
               RowBox[{"data", "[", 
                RowBox[{"[", "x", "]"}], "]"}], ",", "\"\<.wl\>\""}], "]"}], 
             "]"}], "]"}]}], ";", " ", 
          RowBox[{"algconect", "=", 
           RowBox[{"Table", "[", 
            RowBox[{
             RowBox[{"Part", "[", 
              RowBox[{
               RowBox[{"Sort", "[", 
                RowBox[{"N", "[", 
                 RowBox[{"Eigenvalues", "[", 
                  RowBox[{"KirchhoffMatrix", "[", 
                   RowBox[{"AdjacencyGraph", "[", 
                    RowBox[{
                    RowBox[{"exa", "[", 
                    RowBox[{"[", "i", "]"}], "]"}], "-", " ", 
                    RowBox[{"IdentityMatrix", "[", 
                    RowBox[{"Length", "[", 
                    RowBox[{"exa", "[", 
                    RowBox[{"[", "i", "]"}], "]"}], "]"}], "]"}]}], "]"}], 
                   "]"}], "]"}], "]"}], "]"}], ",", "2"}], "]"}], ",", 
             RowBox[{"{", 
              RowBox[{"i", ",", 
               RowBox[{"Length", "[", "exa", "]"}]}], "}"}]}], "]"}]}], ";", 
          " ", 
          RowBox[{"AppendTo", "[", 
           RowBox[{"algtab", ",", "algconect"}], "]"}], ";"}]}], "]"}], ";", 
       " ", 
       RowBox[{"name", "=", 
        RowBox[{"FileNameJoin", "[", 
         RowBox[{"{", 
          RowBox[{"StringJoin", "[", 
           RowBox[{"\"\<AlgbConect_\>\"", ",", 
            RowBox[{"ToString", "[", "parti", "]"}], ",", "\"\<_\>\"", ",", 
            RowBox[{"ToString", "[", "epsi", "]"}], ",", "\"\<_\>\"", ",", 
            "name2", ",", "\"\<.wl\>\""}], "]"}], "}"}], "]"}]}], ";", " ", 
       RowBox[{"Save", "[", 
        RowBox[{"name", ",", "algtab"}], "]"}], ";"}]}], " ", "]"}]}], ";"}], 
  " "}]], "Input",
 CellGroupingRules->{"GroupTogetherGrouping", 10002.},
 CellChangeTimes->{{3.729629894502582*^9, 3.729629962804178*^9}, 
   3.7296331189460497`*^9, {3.729636061588217*^9, 3.729636099443585*^9}, {
   3.729895160124337*^9, 3.72989521926045*^9}, {3.729904256385499*^9, 
   3.729904259617567*^9}, 3.74813543877074*^9, {3.756495002073545*^9, 
   3.75649501500146*^9}, {3.7566597416815042`*^9, 3.7566597505229177`*^9}},
 CellLabel->"In[32]:=",ExpressionUUID->"52da1563-58b3-41a0-aebf-3589559189e3"],

Cell[BoxData[
 RowBox[{
  RowBox[{"(*", 
   RowBox[{
    RowBox[{
    "**", "**", "**", "**", "**", "**", "**", "**", "**", "**", "**", "**"}], 
    "*", 
    RowBox[{
    "**", "**", "**", "**", "**", "**", "**", "**", "**", "**", "**", "**", 
     " ", "Execution"}], " ", "of", " ", "Part", " ", 
    RowBox[{
    "IV", " ", "**", "**", "**", "**", "**", "**", "**", "**", "**", "**", "**",
      "**", "**", "**", "**", "**", "**", "**", "**", "**", "**", "**"}]}], 
   "**)"}], "  ", "\[IndentingNewLine]", "\[IndentingNewLine]", 
  RowBox[{"(*", "*)"}], "\[IndentingNewLine]", 
  RowBox[{
   RowBox[{
    RowBox[{"For", "[", 
     RowBox[{
      RowBox[{"y", "=", "1"}], ",", 
      RowBox[{"y", "<", 
       RowBox[{
        RowBox[{"Length", "[", "partition", "]"}], "+", "1"}]}], ",", 
      RowBox[{"y", "++"}], ",", " ", "\[IndentingNewLine]", 
      RowBox[{"ParallelDo", "[", 
       RowBox[{
        RowBox[{"AlgeConect", "[", 
         RowBox[{"vtnames", ",", 
          RowBox[{"Part", "[", 
           RowBox[{"partition", ",", "y"}], "]"}], ",", 
          RowBox[{"Part", "[", 
           RowBox[{"epsilon", ",", "i"}], "]"}], ",", "\"\<vtnames\>\""}], 
         "]"}], " ", ",", 
        RowBox[{"{", 
         RowBox[{"i", ",", 
          RowBox[{"Length", "[", "epsilon", "]"}]}], "}"}]}], "]"}]}], "]"}], 
    ";"}], "\[IndentingNewLine]", 
   RowBox[{
    RowBox[{
    "Print", "[", "\"\<Done vtdata algebraic connectivity centrality\>\"", 
     "]"}], ";"}], "\[IndentingNewLine]", 
   RowBox[{"(*", "*)"}], " ", "\[IndentingNewLine]", 
   RowBox[{
    RowBox[{"For", "[", 
     RowBox[{
      RowBox[{"y", "=", "1"}], ",", 
      RowBox[{"y", "<", 
       RowBox[{
        RowBox[{"Length", "[", "partition", "]"}], "+", "1"}]}], ",", 
      RowBox[{"y", "++"}], ",", " ", "\[IndentingNewLine]", 
      RowBox[{"ParallelDo", "[", 
       RowBox[{
        RowBox[{"AlgeConect", "[", 
         RowBox[{"vtcontrolnames", ",", 
          RowBox[{"Part", "[", 
           RowBox[{"partition", ",", "y"}], "]"}], ",", 
          RowBox[{"Part", "[", 
           RowBox[{"epsilon", ",", "i"}], "]"}], ",", 
          "\"\<vtcontrolnames\>\""}], "]"}], " ", ",", 
        RowBox[{"{", 
         RowBox[{"i", ",", 
          RowBox[{"Length", "[", "epsilon", "]"}]}], "}"}]}], "]"}]}], "]"}], 
    ";"}], "\[IndentingNewLine]", 
   RowBox[{
    RowBox[{
    "Print", "[", 
     "\"\<Done vtcontroldata algebraic connectivity centrality\>\"", "]"}], 
    ";"}], "\[IndentingNewLine]", 
   RowBox[{"(*", "*)"}], " ", "\[IndentingNewLine]", 
   RowBox[{
    RowBox[{"For", "[", 
     RowBox[{
      RowBox[{"y", "=", "1"}], ",", 
      RowBox[{"y", "<", 
       RowBox[{
        RowBox[{"Length", "[", "partition", "]"}], "+", "1"}]}], ",", 
      RowBox[{"y", "++"}], ",", " ", "\[IndentingNewLine]", 
      RowBox[{"ParallelDo", "[", 
       RowBox[{
        RowBox[{"AlgeConect", "[", 
         RowBox[{"vfnames", ",", 
          RowBox[{"Part", "[", 
           RowBox[{"partition", ",", "y"}], "]"}], ",", 
          RowBox[{"Part", "[", 
           RowBox[{"epsilon", ",", "i"}], "]"}], ",", "\"\<vfnames\>\""}], 
         "]"}], " ", ",", 
        RowBox[{"{", 
         RowBox[{"i", ",", 
          RowBox[{"Length", "[", "epsilon", "]"}]}], "}"}]}], "]"}]}], "]"}], 
    ";"}], "\[IndentingNewLine]", 
   RowBox[{
    RowBox[{
    "Print", "[", "\"\<Done vfdata algebraic connectivity centrality\>\"", 
     "]"}], ";"}], "\[IndentingNewLine]", 
   RowBox[{"(*", "*)"}], " ", "\[IndentingNewLine]", 
   RowBox[{
    RowBox[{"For", "[", 
     RowBox[{
      RowBox[{"y", "=", "1"}], ",", 
      RowBox[{"y", "<", 
       RowBox[{
        RowBox[{"Length", "[", "partition", "]"}], "+", "1"}]}], ",", 
      RowBox[{"y", "++"}], ",", " ", "\[IndentingNewLine]", 
      RowBox[{"ParallelDo", "[", 
       RowBox[{
        RowBox[{"AlgeConect", "[", 
         RowBox[{"vfcontrolnames", ",", 
          RowBox[{"Part", "[", 
           RowBox[{"partition", ",", "y"}], "]"}], ",", 
          RowBox[{"Part", "[", 
           RowBox[{"epsilon", ",", "i"}], "]"}], ",", 
          "\"\<vfcontrolnames\>\""}], "]"}], " ", ",", 
        RowBox[{"{", 
         RowBox[{"i", ",", 
          RowBox[{"Length", "[", "epsilon", "]"}]}], "}"}]}], "]"}]}], "]"}], 
    ";"}], "\[IndentingNewLine]", 
   RowBox[{
    RowBox[{
    "Print", "[", 
     "\"\<Done vfcontroldata algebraic connectivity centrality\>\"", "]"}], 
    ";"}], "\[IndentingNewLine]", 
   RowBox[{"(*", "*)"}], "\[IndentingNewLine]", 
   RowBox[{
    RowBox[{"For", "[", 
     RowBox[{
      RowBox[{"y", "=", "1"}], ",", 
      RowBox[{"y", "<", 
       RowBox[{
        RowBox[{"Length", "[", "partition", "]"}], "+", "1"}]}], ",", 
      RowBox[{"y", "++"}], ",", " ", "\[IndentingNewLine]", 
      RowBox[{"ParallelDo", "[", 
       RowBox[{
        RowBox[{"AlgeConect", "[", 
         RowBox[{"nsrnames", ",", 
          RowBox[{"Part", "[", 
           RowBox[{"partition", ",", "y"}], "]"}], ",", 
          RowBox[{"Part", "[", 
           RowBox[{"epsilon", ",", "i"}], "]"}], ",", "\"\<nsrnames\>\""}], 
         "]"}], " ", ",", 
        RowBox[{"{", 
         RowBox[{"i", ",", 
          RowBox[{"Length", "[", "epsilon", "]"}]}], "}"}]}], "]"}]}], "]"}], 
    ";"}], "\[IndentingNewLine]", 
   RowBox[{
    RowBox[{
    "Print", "[", "\"\<Done nsrdata algebraic connectivity centrality\>\"", 
     "]"}], ";"}], "\[IndentingNewLine]", 
   RowBox[{"(*", "*)"}], " ", "\[IndentingNewLine]", 
   "\[IndentingNewLine]"}]}]], "Input",
 CellGroupingRules->{"GroupTogetherGrouping", 10002.},
 CellChangeTimes->{{3.7296299580699053`*^9, 3.729629987419887*^9}, {
   3.729630089607699*^9, 3.729630159290091*^9}, {3.729630367105515*^9, 
   3.7296304755675077`*^9}, {3.729630575691246*^9, 3.729630614557158*^9}, {
   3.7296307973216476`*^9, 3.729630894614612*^9}, {3.729631335350623*^9, 
   3.729631345438154*^9}, 3.7296314169145327`*^9, {3.729632884100554*^9, 
   3.729632889085513*^9}, 3.729633118946395*^9, {3.7298952812236156`*^9, 
   3.7298954090109863`*^9}, {3.729903667162962*^9, 3.729903698068955*^9}, 
   3.734794647508086*^9, {3.734805748277244*^9, 3.7348057561458473`*^9}, 
   3.748135443641762*^9, {3.756494790029714*^9, 3.756494863335232*^9}, 
   3.756495015001536*^9, {3.756671811139452*^9, 3.756671847419319*^9}, {
   3.7566719369931803`*^9, 3.7566719375667677`*^9}, 3.756672506220976*^9, {
   3.75708937680488*^9, 3.757089465984029*^9}, {3.757101719101701*^9, 
   3.757101729765297*^9}},
 CellLabel->"In[50]:=",ExpressionUUID->"f0c18e77-7df6-4e53-aef1-5cbec4741f72"]
}, Closed]],

Cell[CellGroupData[{

Cell[BoxData[
 RowBox[{"(*", 
  RowBox[{
   RowBox[{
    RowBox[{
     RowBox[{
     "**", "**", "**", "**", "**", "**", "**", "**", "**", "**", "**", "**", 
      " ", "Part"}], " ", "V", " ", "Function", " ", "that", " ", 
     "calculates", " ", "the", " ", "Betweenes", " ", "centrality", " ", "of",
      " ", "the", " ", "boolean", " ", 
     RowBox[{
     "graphs", " ", "**", "**", "**", "**", "**", "**", "**", "**", "**"}]}], 
    "**", "**", "**"}], "**", "**", "**", "**"}], "******)"}]], "Input",
 CellGroupingRules->{"GroupTogetherGrouping", 10000.},
 CellChangeTimes->{
  3.756495094641396*^9, {3.756496009815063*^9, 
   3.756496035656583*^9}},ExpressionUUID->"c9cfbf29-2827-42ec-accc-\
0e1bc1020932"],

Cell[BoxData[
 RowBox[{"  ", 
  RowBox[{"(*", " ", 
   RowBox[{
   "Function", " ", "that", " ", "calculates", " ", "the", " ", "mean", " ", 
    "betweenes", " ", "centrality", " ", "of", " ", "the", " ", "boolean", 
    " ", "matrices", " ", "for", " ", "some", " ", "data", " ", "module", " ",
     "and", " ", "saves", " ", "it", " ", "into", " ", "a", " ", "matrix", 
    " ", "where", " ", "each", " ", "row", " ", "is", " ", "the", " ", "mean",
     " ", "betweenes", " ", "centrality", " ", "across", " ", "the", " ", 
    "record", " ", "for", " ", "the", " ", "same", " ", 
    RowBox[{"patient", ".", " ", "example"}], " ", 
    RowBox[{"BetwConect", "[", 
     RowBox[{"vtnames", ",", "100", ",", "0.03", ",", "\"\<vtnames\>\""}], 
     "]"}], " ", "it", " ", "is", " ", "saved", " ", "as", " ", 
    "\"\<BetwConect_100_0.03_vtnames.wl\>"}], "*)"}], " ", " ", 
  RowBox[{
   RowBox[{
    RowBox[{"BetwConect", "[", 
     RowBox[{"data0_", ",", "partition0_", ",", "epsilon0_", ",", "name20_"}],
      "]"}], ":=", 
    RowBox[{"Module", "[", 
     RowBox[{
      RowBox[{"{", 
       RowBox[{
       "name", ",", "x", ",", "exa", ",", "betwcon", ",", "betwtab", ",", 
        RowBox[{"data", "=", "data0"}], ",", 
        RowBox[{"parti", "=", "partition0"}], ",", 
        RowBox[{"epsi", "=", "epsilon0"}], ",", 
        RowBox[{"name2", "=", "name20"}]}], "}"}], ",", "\[IndentingNewLine]",
       " ", 
      RowBox[{
       RowBox[{"betwtab", "=", 
        RowBox[{"{", "}"}]}], ";", "\[IndentingNewLine]", " ", 
       RowBox[{"For", "[", 
        RowBox[{
         RowBox[{"x", "=", "1"}], ",", 
         RowBox[{"x", "<", 
          RowBox[{
           RowBox[{"Length", "[", "data", "]"}], "+", "1"}]}], ",", 
         RowBox[{"x", "++"}], ",", " ", 
         RowBox[{
          RowBox[{"exa", "=", 
           RowBox[{"Get", "[", 
            RowBox[{"FindFile", "[", 
             RowBox[{"StringJoin", "[", 
              RowBox[{"\"\<BooleMat_\>\"", ",", 
               RowBox[{"ToString", "[", "parti", "]"}], ",", "\"\<_\>\"", ",", 
               RowBox[{"ToString", "[", "epsi", "]"}], ",", "\"\<_\>\"", ",", 
               
               RowBox[{"data", "[", 
                RowBox[{"[", "x", "]"}], "]"}], ",", "\"\<.wl\>\""}], "]"}], 
             "]"}], "]"}]}], ";", " ", 
          RowBox[{"betwcon", "=", 
           RowBox[{"Table", "[", 
            RowBox[{
             RowBox[{"Mean", "[", 
              RowBox[{"BetweennessCentrality", "[", 
               RowBox[{"AdjacencyGraph", "[", 
                RowBox[{
                 RowBox[{"Part", "[", 
                  RowBox[{"exa", ",", "i"}], "]"}], "-", " ", 
                 RowBox[{"IdentityMatrix", "[", 
                  RowBox[{"Length", "[", 
                   RowBox[{"exa", "[", 
                    RowBox[{"[", "i", "]"}], "]"}], "]"}], "]"}]}], "]"}], 
               "]"}], "]"}], ",", 
             RowBox[{"{", 
              RowBox[{"i", ",", 
               RowBox[{"Length", "[", "exa", "]"}]}], "}"}]}], "]"}]}], ";", 
          " ", "\[IndentingNewLine]", 
          RowBox[{"AppendTo", "[", 
           RowBox[{"betwtab", ",", "betwcon"}], "]"}], ";"}]}], " ", "]"}], 
       ";", "\[IndentingNewLine]", " ", 
       RowBox[{"name", "=", 
        RowBox[{"FileNameJoin", "[", 
         RowBox[{"{", 
          RowBox[{"StringJoin", "[", 
           RowBox[{"\"\<BetwConect_\>\"", ",", 
            RowBox[{"ToString", "[", "parti", "]"}], ",", "\"\<_\>\"", ",", 
            RowBox[{"ToString", "[", "epsi", "]"}], ",", "\"\<_\>\"", ",", 
            "name2", ",", "\"\<.wl\>\""}], "]"}], "}"}], "]"}]}], ";", 
       "\[IndentingNewLine]", 
       RowBox[{"Save", "[", 
        RowBox[{"name", ",", "betwtab"}], "]"}]}]}], " ", "]"}]}], 
   ";"}]}]], "Input",
 CellGroupingRules->{"GroupTogetherGrouping", 10000.},
 CellChangeTimes->{{3.729635930215598*^9, 3.729635964766279*^9}, {
   3.729635996882452*^9, 3.729636052051722*^9}, {3.729636111235545*^9, 
   3.7296361433903913`*^9}, {3.729637744584096*^9, 3.729637762534343*^9}, 
   3.729637792995569*^9, 3.7299042694114943`*^9, 3.74813544796321*^9, {
   3.75649508225364*^9, 3.75649509464149*^9}, {3.7566723000703897`*^9, 
   3.756672319734321*^9}},
 CellLabel->"In[46]:=",ExpressionUUID->"149dfd04-491c-4a59-a42b-26a84509c05e"],

Cell[BoxData[
 RowBox[{" ", 
  RowBox[{"(*", 
   RowBox[{
    RowBox[{
    "**", "**", "**", "**", "**", "**", "**", "**", "**", "**", "**", "**", "**",
      "**", "**", "**", "**", "**", "**", "**"}], "*", " ", "Execution", " ", 
    "of", " ", "Part", " ", 
    RowBox[{
    "V", " ", "**", "**", "**", "**", "**", "**", "**", "**", "**", "**", "**",
      "**", "**", "**", "**", "**", "**"}]}], "******)"}], "  ", 
  "\[IndentingNewLine]", "\[IndentingNewLine]", 
  RowBox[{"(*", "*)"}], "\[IndentingNewLine]", 
  RowBox[{
   RowBox[{
    RowBox[{"For", "[", 
     RowBox[{
      RowBox[{"y", "=", "1"}], ",", 
      RowBox[{"y", "<", 
       RowBox[{
        RowBox[{"Length", "[", "partition", "]"}], "+", "1"}]}], ",", 
      RowBox[{"y", "++"}], ",", " ", "\[IndentingNewLine]", 
      RowBox[{"ParallelDo", "[", 
       RowBox[{
        RowBox[{"BetwConect", "[", 
         RowBox[{"vtnames", ",", 
          RowBox[{"Part", "[", 
           RowBox[{"partition", ",", "y"}], "]"}], ",", 
          RowBox[{"Part", "[", 
           RowBox[{"epsilon", ",", "i"}], "]"}], ",", "\"\<vtnames\>\""}], 
         "]"}], " ", ",", 
        RowBox[{"{", 
         RowBox[{"i", ",", 
          RowBox[{"Length", "[", "epsilon", "]"}]}], "}"}]}], "]"}]}], "]"}], 
    ";"}], "\[IndentingNewLine]", 
   RowBox[{
    RowBox[{"Print", "[", "\"\<Done vtdata betweenes centrality\>\"", "]"}], 
    ";"}], "\[IndentingNewLine]", 
   RowBox[{"(*", "*)"}], "\[IndentingNewLine]", 
   RowBox[{
    RowBox[{"For", "[", 
     RowBox[{
      RowBox[{"y", "=", "1"}], ",", 
      RowBox[{"y", "<", 
       RowBox[{
        RowBox[{"Length", "[", "partition", "]"}], "+", "1"}]}], ",", 
      RowBox[{"y", "++"}], ",", " ", "\[IndentingNewLine]", 
      RowBox[{"ParallelDo", "[", 
       RowBox[{
        RowBox[{"BetwConect", "[", 
         RowBox[{"vtcontrolnames", ",", 
          RowBox[{"Part", "[", 
           RowBox[{"partition", ",", "y"}], "]"}], ",", 
          RowBox[{"Part", "[", 
           RowBox[{"epsilon", ",", "i"}], "]"}], ",", 
          "\"\<vtcontrolnames\>\""}], "]"}], " ", ",", 
        RowBox[{"{", 
         RowBox[{"i", ",", 
          RowBox[{"Length", "[", "epsilon", "]"}]}], "}"}]}], "]"}]}], "]"}], 
    ";"}], "\[IndentingNewLine]", 
   RowBox[{
    RowBox[{
    "Print", "[", "\"\<Done vtcontroldata betweenes centrality\>\"", "]"}], 
    ";"}], "\[IndentingNewLine]", 
   RowBox[{"(*", "*)"}], "\[IndentingNewLine]", 
   RowBox[{
    RowBox[{"For", "[", 
     RowBox[{
      RowBox[{"y", "=", "1"}], ",", 
      RowBox[{"y", "<", 
       RowBox[{
        RowBox[{"Length", "[", "partition", "]"}], "+", "1"}]}], ",", 
      RowBox[{"y", "++"}], ",", " ", "\[IndentingNewLine]", 
      RowBox[{"ParallelDo", "[", 
       RowBox[{
        RowBox[{"BetwConect", "[", 
         RowBox[{"vfnames", ",", 
          RowBox[{"Part", "[", 
           RowBox[{"partition", ",", "y"}], "]"}], ",", 
          RowBox[{"Part", "[", 
           RowBox[{"epsilon", ",", "i"}], "]"}], ",", "\"\<vfnames\>\""}], 
         "]"}], " ", ",", 
        RowBox[{"{", 
         RowBox[{"i", ",", 
          RowBox[{"Length", "[", "epsilon", "]"}]}], "}"}]}], "]"}]}], "]"}], 
    ";"}], "\[IndentingNewLine]", 
   RowBox[{
    RowBox[{"Print", "[", "\"\<Done vfdata betweenes centrality\>\"", "]"}], 
    ";"}], "\[IndentingNewLine]", 
   RowBox[{"(*", "*)"}], "\[IndentingNewLine]", 
   RowBox[{
    RowBox[{"For", "[", 
     RowBox[{
      RowBox[{"y", "=", "1"}], ",", 
      RowBox[{"y", "<", 
       RowBox[{
        RowBox[{"Length", "[", "partition", "]"}], "+", "1"}]}], ",", 
      RowBox[{"y", "++"}], ",", " ", "\[IndentingNewLine]", 
      RowBox[{"ParallelDo", "[", 
       RowBox[{
        RowBox[{"BetwConect", "[", 
         RowBox[{"vfcontrolnames", ",", 
          RowBox[{"Part", "[", 
           RowBox[{"partition", ",", "y"}], "]"}], ",", 
          RowBox[{"Part", "[", 
           RowBox[{"epsilon", ",", "i"}], "]"}], ",", 
          "\"\<vfcontrolnames\>\""}], "]"}], " ", ",", 
        RowBox[{"{", 
         RowBox[{"i", ",", 
          RowBox[{"Length", "[", "epsilon", "]"}]}], "}"}]}], "]"}]}], "]"}], 
    ";"}], "\[IndentingNewLine]", 
   RowBox[{
    RowBox[{
    "Print", "[", "\"\<Done vfcontroldata betweenes centrality\>\"", "]"}], 
    ";"}], "\[IndentingNewLine]", 
   RowBox[{"(*", "*)"}], "\[IndentingNewLine]", 
   RowBox[{
    RowBox[{"For", "[", 
     RowBox[{
      RowBox[{"y", "=", "1"}], ",", 
      RowBox[{"y", "<", 
       RowBox[{
        RowBox[{"Length", "[", "partition", "]"}], "+", "1"}]}], ",", 
      RowBox[{"y", "++"}], ",", " ", "\[IndentingNewLine]", 
      RowBox[{"ParallelDo", "[", 
       RowBox[{
        RowBox[{"BetwConect", "[", 
         RowBox[{"nsrnames", ",", 
          RowBox[{"Part", "[", 
           RowBox[{"partition", ",", "y"}], "]"}], ",", 
          RowBox[{"Part", "[", 
           RowBox[{"epsilon", ",", "i"}], "]"}], ",", "\"\<nsrnames\>\""}], 
         "]"}], " ", ",", 
        RowBox[{"{", 
         RowBox[{"i", ",", 
          RowBox[{"Length", "[", "epsilon", "]"}]}], "}"}]}], "]"}]}], "]"}], 
    ";"}], "\[IndentingNewLine]", 
   RowBox[{
    RowBox[{"Print", "[", "\"\<Done nsrdata betweenes centrality\>\"", "]"}], 
    ";"}], "\[IndentingNewLine]", 
   RowBox[{"(*", "*)"}], "\[IndentingNewLine]"}]}]], "Input",
 CellGroupingRules->{"GroupTogetherGrouping", 10000.},
 CellChangeTimes->{{3.7296377805945*^9, 3.729637792995804*^9}, {
   3.729903641876021*^9, 3.7299036533479233`*^9}, 3.729904097948251*^9, 
   3.734794363843925*^9, 3.748135450938981*^9, {3.7564950567266083`*^9, 
   3.756495125959346*^9}, {3.756671873938655*^9, 3.756671924944257*^9}, {
   3.757089215861424*^9, 3.7570892874442053`*^9}, {3.757089331117157*^9, 
   3.757089337187693*^9}, {3.757104721303072*^9, 3.7571047328231707`*^9}, {
   3.800363315109457*^9, 
   3.800363319028151*^9}},ExpressionUUID->"c6f9d21c-f0a7-49a4-92d8-\
70b6d7bb6ae7"]
}, Closed]],

Cell[CellGroupData[{

Cell[BoxData[
 RowBox[{
  RowBox[{"(*", 
   RowBox[{
    RowBox[{
     RowBox[{
     "**", "**", "**", "**", "**", "**", "**", "**", "**", "**", "**", "**", 
      " ", "Part"}], " ", "VI", " ", "Function", " ", "that", " ", 
     "calculates", " ", "the", " ", "Closeness", " ", "centrality", " ", "of",
      " ", "the", " ", "boolean", " ", 
     RowBox[{
     "graphs", " ", "**", "**", "**", "**", "**", "**", "**", "**", "**", "**",
       "**"}]}], "**", "**"}], "***********)"}], "  "}]], "Input",
 CellGroupingRules->{"GroupTogetherGrouping", 10001.},
 CellChangeTimes->{
  3.7564952031379137`*^9, {3.7564960153391037`*^9, 
   3.7564960156886797`*^9}},ExpressionUUID->"c7a1247c-1714-4909-8e01-\
16d18e6f1d5b"],

Cell[BoxData[
 RowBox[{
  RowBox[{"(*", " ", 
   RowBox[{
   "Function", " ", "that", " ", "calculates", " ", "the", " ", "mean", " ", 
    "closeness", " ", "centrality", " ", "of", " ", "the", " ", "boolean", 
    " ", "matrices", " ", "for", " ", "some", " ", "data", " ", "module", " ",
     "and", " ", "saves", " ", "it", " ", "into", " ", "a", " ", "matrix", 
    " ", "where", " ", "each", " ", "row", " ", "is", " ", "the", " ", "mean",
     " ", "closeness", " ", "centrality", " ", "across", " ", "the", " ", 
    "record", " ", "for", " ", "the", " ", "same", " ", 
    RowBox[{"patient", ".", " ", "example"}], " ", 
    RowBox[{"CloseConect", "[", 
     RowBox[{"vtnames", ",", "100", ",", "0.03", ",", "\"\<vtnames\>\""}], 
     "]"}], " ", "it", " ", "is", " ", "saved", " ", "as", " ", 
    "\"\<CloseConect_100_0.03_vtnames.wl\>"}], "*)"}], " ", " ", 
  RowBox[{
   RowBox[{
    RowBox[{"CloseConect", "[", 
     RowBox[{"data0_", ",", "partition0_", ",", "epsilon0_", ",", "name20_"}],
      "]"}], ":=", 
    RowBox[{"Module", "[", 
     RowBox[{
      RowBox[{"{", 
       RowBox[{
       "name", ",", "x", ",", "exa", ",", "closecon", ",", "closetab", ",", 
        RowBox[{"data", "=", "data0"}], ",", 
        RowBox[{"parti", "=", "partition0"}], ",", 
        RowBox[{"epsi", "=", "epsilon0"}], ",", 
        RowBox[{"name2", "=", "name20"}]}], "}"}], ",", "\[IndentingNewLine]",
       " ", 
      RowBox[{
       RowBox[{"closetab", "=", 
        RowBox[{"{", "}"}]}], ";", "\[IndentingNewLine]", " ", 
       RowBox[{"For", "[", 
        RowBox[{
         RowBox[{"x", "=", "1"}], ",", 
         RowBox[{"x", "<", 
          RowBox[{
           RowBox[{"Length", "[", "data", "]"}], "+", "1"}]}], ",", 
         RowBox[{"x", "++"}], ",", " ", "\[IndentingNewLine]", 
         RowBox[{
          RowBox[{"exa", "=", 
           RowBox[{"Get", "[", 
            RowBox[{"FindFile", "[", 
             RowBox[{"StringJoin", "[", 
              RowBox[{"\"\<BooleMat_\>\"", ",", 
               RowBox[{"ToString", "[", "parti", "]"}], ",", "\"\<_\>\"", ",", 
               RowBox[{"ToString", "[", "epsi", "]"}], ",", "\"\<_\>\"", ",", 
               
               RowBox[{"data", "[", 
                RowBox[{"[", "x", "]"}], "]"}], ",", "\"\<.wl\>\""}], "]"}], 
             "]"}], "]"}]}], ";", " ", 
          RowBox[{"closecon", "=", 
           RowBox[{"Table", "[", 
            RowBox[{
             RowBox[{"Mean", "[", 
              RowBox[{"ClosenessCentrality", "[", 
               RowBox[{"AdjacencyGraph", "[", 
                RowBox[{
                 RowBox[{"Part", "[", 
                  RowBox[{"exa", ",", "i"}], "]"}], "-", " ", 
                 RowBox[{"IdentityMatrix", "[", 
                  RowBox[{"Length", "[", 
                   RowBox[{"exa", "[", 
                    RowBox[{"[", "i", "]"}], "]"}], "]"}], "]"}]}], "]"}], 
               "]"}], "]"}], ",", 
             RowBox[{"{", 
              RowBox[{"i", ",", 
               RowBox[{"Length", "[", "exa", "]"}]}], "}"}]}], "]"}]}], ";", 
          "\[IndentingNewLine]", " ", 
          RowBox[{"AppendTo", "[", 
           RowBox[{"closetab", ",", "closecon"}], "]"}], ";"}]}], " ", "]"}], 
       ";", "\[IndentingNewLine]", " ", 
       RowBox[{"name", "=", 
        RowBox[{"FileNameJoin", "[", 
         RowBox[{"{", 
          RowBox[{"StringJoin", "[", 
           RowBox[{"\"\<CloseConect_\>\"", ",", 
            RowBox[{"ToString", "[", "parti", "]"}], ",", "\"\<_\>\"", ",", 
            RowBox[{"ToString", "[", "epsi", "]"}], ",", "\"\<_\>\"", ",", 
            "name2", ",", "\"\<.wl\>\""}], "]"}], "}"}], "]"}]}], ";", 
       "\[IndentingNewLine]", " ", 
       RowBox[{"Save", "[", 
        RowBox[{"name", ",", "closetab"}], "]"}]}]}], " ", "]"}]}], 
   ";"}]}]], "Input",
 CellGroupingRules->{"GroupTogetherGrouping", 10001.},
 CellChangeTimes->{{3.7298952476325083`*^9, 3.729895247947701*^9}, {
   3.729903901261595*^9, 3.729904037857045*^9}, 3.729904079114361*^9, {
   3.7299042053746853`*^9, 3.729904207470544*^9}, 3.729904273140089*^9, {
   3.729904920596181*^9, 3.7299049252005444`*^9}, 3.748135455003337*^9, {
   3.756495192911268*^9, 3.75649520313804*^9}, 3.75666086813378*^9, {
   3.756672339872827*^9, 3.7566723567142553`*^9}},
 CellLabel->"In[43]:=",ExpressionUUID->"f9fc5b97-e366-4e7c-9952-bd1f96700b29"],

Cell[BoxData[
 RowBox[{" ", 
  RowBox[{"(*", 
   RowBox[{
    RowBox[{
    "**", "**", "**", "**", "**", "**", "**", "**", "**", "**", "**", "**", "**",
      "**", "**", "**", "**", "**", "**", "**"}], "*", " ", "Execution", " ", 
    "of", " ", "Part", " ", 
    RowBox[{
    "VI", " ", "**", "**", "**", "**", "**", "**", "**", "**", "**", "**", "**",
      "**", "**", "**", "**", "**", "**"}]}], "******)"}], 
  "\[IndentingNewLine]", "\[IndentingNewLine]", 
  RowBox[{"(*", "*)"}], "\[IndentingNewLine]", 
  RowBox[{
   RowBox[{"For", "[", 
    RowBox[{
     RowBox[{"y", "=", "1"}], ",", 
     RowBox[{"y", "<", 
      RowBox[{
       RowBox[{"Length", "[", "partition", "]"}], "+", "1"}]}], ",", 
     RowBox[{"y", "++"}], ",", " ", "\[IndentingNewLine]", 
     RowBox[{"ParallelDo", "[", 
      RowBox[{
       RowBox[{"CloseConect", "[", 
        RowBox[{"vtnames", ",", 
         RowBox[{"Part", "[", 
          RowBox[{"partition", ",", "y"}], "]"}], ",", 
         RowBox[{"Part", "[", 
          RowBox[{"epsilon", ",", "i"}], "]"}], ",", "\"\<vtnames\>\""}], 
        "]"}], " ", ",", 
       RowBox[{"{", 
        RowBox[{"i", ",", 
         RowBox[{"Length", "[", "epsilon", "]"}]}], "}"}]}], "]"}]}], "]"}], 
   "\[IndentingNewLine]", 
   RowBox[{
    RowBox[{"Print", "[", "\"\<Done vtdata closeness centrality\>\"", "]"}], 
    ";"}], "\[IndentingNewLine]", 
   RowBox[{"(*", "*)"}], "\[IndentingNewLine]", 
   RowBox[{"For", "[", 
    RowBox[{
     RowBox[{"y", "=", "1"}], ",", 
     RowBox[{"y", "<", 
      RowBox[{
       RowBox[{"Length", "[", "partition", "]"}], "+", "1"}]}], ",", 
     RowBox[{"y", "++"}], ",", " ", "\[IndentingNewLine]", 
     RowBox[{"ParallelDo", "[", 
      RowBox[{
       RowBox[{"CloseConect", "[", 
        RowBox[{"vtcontrolnames", ",", 
         RowBox[{"Part", "[", 
          RowBox[{"partition", ",", "y"}], "]"}], ",", 
         RowBox[{"Part", "[", 
          RowBox[{"epsilon", ",", "i"}], "]"}], ",", 
         "\"\<vtcontrolnames\>\""}], "]"}], " ", ",", 
       RowBox[{"{", 
        RowBox[{"i", ",", 
         RowBox[{"Length", "[", "epsilon", "]"}]}], "}"}]}], "]"}]}], "]"}], 
   "\[IndentingNewLine]", 
   RowBox[{
    RowBox[{
    "Print", "[", "\"\<Done vtcontroldata closeness centrality\>\"", "]"}], 
    ";"}], "\[IndentingNewLine]", 
   RowBox[{"(*", "*)"}], "\[IndentingNewLine]", 
   RowBox[{"For", "[", 
    RowBox[{
     RowBox[{"y", "=", "1"}], ",", 
     RowBox[{"y", "<", 
      RowBox[{
       RowBox[{"Length", "[", "partition", "]"}], "+", "1"}]}], ",", 
     RowBox[{"y", "++"}], ",", " ", "\[IndentingNewLine]", 
     RowBox[{"ParallelDo", "[", 
      RowBox[{
       RowBox[{"CloseConect", "[", 
        RowBox[{"vfnames", ",", 
         RowBox[{"Part", "[", 
          RowBox[{"partition", ",", "y"}], "]"}], ",", 
         RowBox[{"Part", "[", 
          RowBox[{"epsilon", ",", "i"}], "]"}], ",", "\"\<vfnames\>\""}], 
        "]"}], " ", ",", 
       RowBox[{"{", 
        RowBox[{"i", ",", 
         RowBox[{"Length", "[", "epsilon", "]"}]}], "}"}]}], "]"}]}], "]"}], 
   "\[IndentingNewLine]", 
   RowBox[{
    RowBox[{"Print", "[", "\"\<Done vfdata closeness centrality\>\"", "]"}], 
    ";"}], "\[IndentingNewLine]", 
   RowBox[{"(*", "*)"}], "\[IndentingNewLine]", 
   RowBox[{"For", "[", 
    RowBox[{
     RowBox[{"y", "=", "1"}], ",", 
     RowBox[{"y", "<", 
      RowBox[{
       RowBox[{"Length", "[", "partition", "]"}], "+", "1"}]}], ",", 
     RowBox[{"y", "++"}], ",", " ", "\[IndentingNewLine]", 
     RowBox[{"ParallelDo", "[", 
      RowBox[{
       RowBox[{"CloseConect", "[", 
        RowBox[{"vfcontrolnames", ",", 
         RowBox[{"Part", "[", 
          RowBox[{"partition", ",", "y"}], "]"}], ",", 
         RowBox[{"Part", "[", 
          RowBox[{"epsilon", ",", "i"}], "]"}], ",", 
         "\"\<vfcontrolnames\>\""}], "]"}], " ", ",", 
       RowBox[{"{", 
        RowBox[{"i", ",", 
         RowBox[{"Length", "[", "epsilon", "]"}]}], "}"}]}], "]"}]}], "]"}], 
   "\[IndentingNewLine]", 
   RowBox[{
    RowBox[{
    "Print", "[", "\"\<Done vfcontroldata closeness centrality\>\"", "]"}], 
    ";"}], "\[IndentingNewLine]", 
   RowBox[{"(*", "*)"}], "\[IndentingNewLine]", 
   RowBox[{"For", "[", 
    RowBox[{
     RowBox[{"y", "=", "1"}], ",", 
     RowBox[{"y", "<", 
      RowBox[{
       RowBox[{"Length", "[", "partition", "]"}], "+", "1"}]}], ",", 
     RowBox[{"y", "++"}], ",", " ", "\[IndentingNewLine]", 
     RowBox[{"ParallelDo", "[", 
      RowBox[{
       RowBox[{"CloseConect", "[", 
        RowBox[{"nsrnames", ",", 
         RowBox[{"Part", "[", 
          RowBox[{"partition", ",", "y"}], "]"}], ",", 
         RowBox[{"Part", "[", 
          RowBox[{"epsilon", ",", "i"}], "]"}], ",", "\"\<nsrnames\>\""}], 
        "]"}], " ", ",", 
       RowBox[{"{", 
        RowBox[{"i", ",", 
         RowBox[{"Length", "[", "epsilon", "]"}]}], "}"}]}], "]"}]}], "]"}], 
   "\[IndentingNewLine]", 
   RowBox[{
    RowBox[{"Print", "[", "\"\<Done nsrdata closeness centrality\>\"", "]"}], 
    ";"}], "\[IndentingNewLine]", 
   RowBox[{"(*", "*)"}], "\[IndentingNewLine]"}]}]], "Input",
 CellGroupingRules->{"GroupTogetherGrouping", 10001.},
 CellChangeTimes->{{3.72989545365447*^9, 3.729895552646598*^9}, {
   3.729903481639007*^9, 3.729903650331853*^9}, 3.729904009761961*^9, {
   3.7299040429630423`*^9, 3.7299040791149483`*^9}, 3.734794213032117*^9, {
   3.7347943043600616`*^9, 3.734794312367241*^9}, 3.748135458059029*^9, {
   3.7564951443316383`*^9, 3.7564951562447643`*^9}, 3.75649520313813*^9, {
   3.7566613880356207`*^9, 3.7566614040996037`*^9}, {3.756661531712085*^9, 
   3.756661537808453*^9}, {3.756663489077485*^9, 3.756663495669168*^9}, {
   3.7566641712010098`*^9, 3.756664215693492*^9}, {3.756665181845277*^9, 
   3.756665307767777*^9}, {3.75667169772957*^9, 3.7566717683204727`*^9}, 
   3.756671804961975*^9, {3.7570852640934067`*^9, 3.7570853515596647`*^9}, {
   3.757089346014276*^9, 3.757089352144238*^9}, {3.757104748945078*^9, 
   3.7571047564920197`*^9}, {3.800363325716837*^9, 
   3.800363329340461*^9}},ExpressionUUID->"eae75358-faca-49cd-a33a-\
5c9916341b65"]
}, Closed]],

Cell[CellGroupData[{

Cell[BoxData[
 RowBox[{" ", 
  RowBox[{"(*", 
   RowBox[{
    RowBox[{
     RowBox[{
      RowBox[{
       RowBox[{
       "**", "**", "**", "**", "**", "**", "**", "**", "**", "**", "**", "**",
         " ", "Part"}], " ", "VII", " ", "Function", " ", "that", " ", 
       "calculates", " ", "the", " ", "Degree", " ", "centrality", " ", "of", 
       " ", "the", " ", "boolean", " ", 
       RowBox[{
       "graphs", " ", "**", "**", "**", "**", "**", "**", "**", "**", "**", "**",
         "**"}]}], "**", "**"}], "**", "**"}], "**"}], "******)"}], 
  "  "}]], "Input",
 CellGroupingRules->{"GroupTogetherGrouping", 10002.},
 CellChangeTimes->{
  3.756495221779236*^9, {3.7564957208004837`*^9, 3.756495730252095*^9}, {
   3.756496019355358*^9, 
   3.756496029131638*^9}},ExpressionUUID->"ab674236-d895-4a67-a227-\
e0b709891a6a"],

Cell[BoxData[
 RowBox[{
  RowBox[{"(*", " ", 
   RowBox[{
   "Function", " ", "that", " ", "calculates", " ", "the", " ", "mean", " ", 
    "degree", " ", "centrality", " ", "of", " ", "the", " ", "boolean", " ", 
    "matrices", " ", "for", " ", "some", " ", "data", " ", "module", " ", 
    "and", " ", "saves", " ", "it", " ", "into", " ", "a", " ", "matrix", " ",
     "where", " ", "each", " ", "row", " ", "is", " ", "the", " ", "mean", 
    " ", "degree", " ", "centrality", " ", "across", " ", "the", " ", 
    "record", " ", "for", " ", "the", " ", "same", " ", 
    RowBox[{"patient", ".", " ", "example"}], " ", 
    RowBox[{"DegreeConect", "[", 
     RowBox[{"vtnames", ",", "100", ",", "0.03", ",", "\"\<vtnames\>\""}], 
     "]"}], " ", "it", " ", "is", " ", "saved", " ", "as", " ", 
    "\"\<DegreeConect_100_0.03_vtnames.wl\>"}], "*)"}], " ", " ", 
  RowBox[{
   RowBox[{
    RowBox[{"DegreeConect", "[", 
     RowBox[{"data0_", ",", "partition0_", ",", "epsilon0_", ",", "name20_"}],
      "]"}], ":=", 
    RowBox[{"Module", "[", 
     RowBox[{
      RowBox[{"{", 
       RowBox[{
       "name", ",", "x", ",", "exa", ",", "degrecon", ",", "degretab", ",", 
        RowBox[{"data", "=", "data0"}], ",", 
        RowBox[{"parti", "=", "partition0"}], ",", 
        RowBox[{"epsi", "=", "epsilon0"}], ",", 
        RowBox[{"name2", "=", "name20"}]}], "}"}], ",", "\[IndentingNewLine]",
       " ", 
      RowBox[{
       RowBox[{"degretab", "=", 
        RowBox[{"{", "}"}]}], ";", " ", "\[IndentingNewLine]", 
       RowBox[{"For", "[", 
        RowBox[{
         RowBox[{"x", "=", "1"}], ",", 
         RowBox[{"x", "<", 
          RowBox[{
           RowBox[{"Length", "[", "data", "]"}], "+", "1"}]}], ",", 
         RowBox[{"x", "++"}], ",", " ", 
         RowBox[{
          RowBox[{"exa", "=", 
           RowBox[{"Get", "[", 
            RowBox[{"FindFile", "[", 
             RowBox[{"StringJoin", "[", 
              RowBox[{"\"\<BooleMat_\>\"", ",", 
               RowBox[{"ToString", "[", "parti", "]"}], ",", "\"\<_\>\"", ",", 
               RowBox[{"ToString", "[", "epsi", "]"}], ",", "\"\<_\>\"", ",", 
               
               RowBox[{"data", "[", 
                RowBox[{"[", "x", "]"}], "]"}], ",", "\"\<.wl\>\""}], "]"}], 
             "]"}], "]"}]}], ";", " ", 
          RowBox[{"degrecon", "=", 
           RowBox[{"Table", "[", 
            RowBox[{
             RowBox[{"Mean", "[", 
              RowBox[{"DegreeCentrality", "[", 
               RowBox[{"AdjacencyGraph", "[", 
                RowBox[{
                 RowBox[{"Part", "[", 
                  RowBox[{"exa", ",", "i"}], "]"}], "-", " ", 
                 RowBox[{"IdentityMatrix", "[", 
                  RowBox[{"Length", "[", 
                   RowBox[{"exa", "[", 
                    RowBox[{"[", "i", "]"}], "]"}], "]"}], "]"}]}], "]"}], 
               "]"}], "]"}], ",", 
             RowBox[{"{", 
              RowBox[{"i", ",", 
               RowBox[{"Length", "[", "exa", "]"}]}], "}"}]}], "]"}]}], ";", 
          "\[IndentingNewLine]", " ", 
          RowBox[{"AppendTo", "[", 
           RowBox[{"degretab", ",", "degrecon"}], "]"}], ";"}]}], " ", "]"}], 
       ";", "\[IndentingNewLine]", " ", 
       RowBox[{"name", "=", 
        RowBox[{"FileNameJoin", "[", 
         RowBox[{"{", 
          RowBox[{"StringJoin", "[", 
           RowBox[{"\"\<DegreeConect_\>\"", ",", 
            RowBox[{"ToString", "[", "parti", "]"}], ",", "\"\<_\>\"", ",", 
            RowBox[{"ToString", "[", "epsi", "]"}], ",", "\"\<_\>\"", ",", 
            "name2", ",", "\"\<.wl\>\""}], "]"}], "}"}], "]"}]}], ";", " ", 
       "\[IndentingNewLine]", 
       RowBox[{"Save", "[", 
        RowBox[{"name", ",", "degretab"}], "]"}]}]}], " ", "]"}]}], 
   ";"}]}]], "Input",
 CellGroupingRules->{"GroupTogetherGrouping", 10002.},
 CellChangeTimes->{{3.729631463349642*^9, 3.729631504242881*^9}, {
   3.729632400681822*^9, 3.729632413987705*^9}, {3.729895448611166*^9, 
   3.729895448810494*^9}, 3.7299038445259113`*^9, {3.729904154300109*^9, 
   3.729904232295874*^9}, {3.729904291108276*^9, 3.729904385592463*^9}, {
   3.729904427090454*^9, 3.729904464992156*^9}, {3.729904515539054*^9, 
   3.729904517354927*^9}, {3.729904934609139*^9, 3.729904937777152*^9}, 
   3.74813546126751*^9, {3.756495214680293*^9, 3.7564952217793293`*^9}, {
   3.756495720800577*^9, 3.756495730252202*^9}, {3.7566723822179527`*^9, 
   3.7566723954814377`*^9}},
 CellLabel->"In[40]:=",ExpressionUUID->"5eed4cc6-e0b9-435b-a282-1568cd10bf1e"],

Cell[BoxData[
 RowBox[{" ", 
  RowBox[{"(*", 
   RowBox[{
    RowBox[{
    "**", "**", "**", "**", "**", "**", "**", "**", "**", "**", "**", "**", "**",
      "**", "**", "**", "**", "**", "**", "**"}], "*", " ", "Execution", " ", 
    "of", " ", "Part", " ", 
    RowBox[{
    "VII", " ", "**", "**", "**", "**", "**", "**", "**", "**", "**", "**", "**",
      "**", "**", "**", "**", "**", "**"}]}], "******)"}], "  ", 
  "\[IndentingNewLine]", "\[IndentingNewLine]", 
  RowBox[{"(*", "*)"}], "\[IndentingNewLine]", 
  RowBox[{
   RowBox[{
    RowBox[{"For", "[", 
     RowBox[{
      RowBox[{"y", "=", "1"}], ",", 
      RowBox[{"y", "<", 
       RowBox[{
        RowBox[{"Length", "[", "partition", "]"}], "+", "1"}]}], ",", 
      RowBox[{"y", "++"}], ",", " ", "\[IndentingNewLine]", 
      RowBox[{"ParallelDo", "[", 
       RowBox[{
        RowBox[{"DegreeConect", "[", 
         RowBox[{"vtnames", ",", 
          RowBox[{"Part", "[", 
           RowBox[{"partition", ",", "y"}], "]"}], ",", 
          RowBox[{"Part", "[", 
           RowBox[{"epsilon", ",", "i"}], "]"}], ",", "\"\<vtnames\>\""}], 
         "]"}], " ", ",", 
        RowBox[{"{", 
         RowBox[{"i", ",", 
          RowBox[{"Length", "[", "epsilon", "]"}]}], "}"}]}], "]"}]}], "]"}], 
    ";"}], "\[IndentingNewLine]", 
   RowBox[{
    RowBox[{"Print", "[", "\"\<Done vtdata degree centrality\>\"", "]"}], 
    ";"}], "\[IndentingNewLine]", 
   RowBox[{"(*", "*)"}], "\[IndentingNewLine]", 
   RowBox[{
    RowBox[{"For", "[", 
     RowBox[{
      RowBox[{"y", "=", "1"}], ",", 
      RowBox[{"y", "<", 
       RowBox[{
        RowBox[{"Length", "[", "partition", "]"}], "+", "1"}]}], ",", 
      RowBox[{"y", "++"}], ",", " ", "\[IndentingNewLine]", 
      RowBox[{"ParallelDo", "[", 
       RowBox[{
        RowBox[{"DegreeConect", "[", 
         RowBox[{"vtcontrolnames", ",", 
          RowBox[{"Part", "[", 
           RowBox[{"partition", ",", "y"}], "]"}], ",", 
          RowBox[{"Part", "[", 
           RowBox[{"epsilon", ",", "i"}], "]"}], ",", 
          "\"\<vtcontrolnames\>\""}], "]"}], " ", ",", 
        RowBox[{"{", 
         RowBox[{"i", ",", 
          RowBox[{"Length", "[", "epsilon", "]"}]}], "}"}]}], "]"}]}], "]"}], 
    ";"}], "\[IndentingNewLine]", 
   RowBox[{
    RowBox[{
    "Print", "[", "\"\<Done vtcontroldata degree centrality\>\"", "]"}], 
    ";"}], "\[IndentingNewLine]", 
   RowBox[{"(*", "*)"}], "\[IndentingNewLine]", 
   RowBox[{
    RowBox[{"For", "[", 
     RowBox[{
      RowBox[{"y", "=", "1"}], ",", 
      RowBox[{"y", "<", 
       RowBox[{
        RowBox[{"Length", "[", "partition", "]"}], "+", "1"}]}], ",", 
      RowBox[{"y", "++"}], ",", " ", "\[IndentingNewLine]", 
      RowBox[{"ParallelDo", "[", 
       RowBox[{
        RowBox[{"DegreeConect", "[", 
         RowBox[{"vfnames", ",", 
          RowBox[{"Part", "[", 
           RowBox[{"partition", ",", "y"}], "]"}], ",", 
          RowBox[{"Part", "[", 
           RowBox[{"epsilon", ",", "i"}], "]"}], ",", "\"\<vfnames\>\""}], 
         "]"}], " ", ",", 
        RowBox[{"{", 
         RowBox[{"i", ",", 
          RowBox[{"Length", "[", "epsilon", "]"}]}], "}"}]}], "]"}]}], "]"}], 
    ";"}], "\[IndentingNewLine]", 
   RowBox[{
    RowBox[{"Print", "[", "\"\<Done vfdata degree centrality\>\"", "]"}], 
    ";"}], "\[IndentingNewLine]", 
   RowBox[{"(*", "*)"}], "\[IndentingNewLine]", 
   RowBox[{
    RowBox[{"For", "[", 
     RowBox[{
      RowBox[{"y", "=", "1"}], ",", 
      RowBox[{"y", "<", 
       RowBox[{
        RowBox[{"Length", "[", "partition", "]"}], "+", "1"}]}], ",", 
      RowBox[{"y", "++"}], ",", " ", "\[IndentingNewLine]", 
      RowBox[{"ParallelDo", "[", 
       RowBox[{
        RowBox[{"DegreeConect", "[", 
         RowBox[{"vfcontrolnames", ",", 
          RowBox[{"Part", "[", 
           RowBox[{"partition", ",", "y"}], "]"}], ",", 
          RowBox[{"Part", "[", 
           RowBox[{"epsilon", ",", "i"}], "]"}], ",", 
          "\"\<vfcontrolnames\>\""}], "]"}], " ", ",", 
        RowBox[{"{", 
         RowBox[{"i", ",", 
          RowBox[{"Length", "[", "epsilon", "]"}]}], "}"}]}], "]"}]}], "]"}], 
    ";"}], "\[IndentingNewLine]", 
   RowBox[{
    RowBox[{
    "Print", "[", "\"\<Done vfcontroldata degree centrality\>\"", "]"}], 
    ";"}], "\[IndentingNewLine]", 
   RowBox[{"(*", "*)"}], "\[IndentingNewLine]", 
   RowBox[{
    RowBox[{"For", "[", 
     RowBox[{
      RowBox[{"y", "=", "1"}], ",", 
      RowBox[{"y", "<", 
       RowBox[{
        RowBox[{"Length", "[", "partition", "]"}], "+", "1"}]}], ",", 
      RowBox[{"y", "++"}], ",", " ", "\[IndentingNewLine]", 
      RowBox[{"ParallelDo", "[", 
       RowBox[{
        RowBox[{"DegreeConect", "[", 
         RowBox[{"nsrnames", ",", 
          RowBox[{"Part", "[", 
           RowBox[{"partition", ",", "y"}], "]"}], ",", 
          RowBox[{"Part", "[", 
           RowBox[{"epsilon", ",", "i"}], "]"}], ",", "\"\<nsrnames\>\""}], 
         "]"}], " ", ",", 
        RowBox[{"{", 
         RowBox[{"i", ",", 
          RowBox[{"Length", "[", "epsilon", "]"}]}], "}"}]}], "]"}]}], "]"}], 
    ";"}], "\[IndentingNewLine]", 
   RowBox[{
    RowBox[{"Print", "[", "\"\<Done nsrdata degree centrality\>\"", "]"}], 
    ";"}], "\[IndentingNewLine]", 
   RowBox[{"(*", "*)"}], "\[IndentingNewLine]", "\[IndentingNewLine]", 
   "\[IndentingNewLine]"}]}]], "Input",
 CellGroupingRules->{"GroupTogetherGrouping", 10002.},
 CellChangeTimes->{{3.729904444890512*^9, 3.729904464992461*^9}, 
   3.734794024098756*^9, {3.734794099098069*^9, 3.734794110577743*^9}, {
   3.734794283624713*^9, 3.734794290558659*^9}, 3.748135463604396*^9, {
   3.756495210865293*^9, 3.756495268093915*^9}, {3.756495720800643*^9, 
   3.75649573025228*^9}, {3.756665391571548*^9, 3.7566654263568277`*^9}, {
   3.756669584501886*^9, 3.7566695957060013`*^9}, {3.756671963376416*^9, 
   3.756671997867189*^9}, {3.756672077991703*^9, 3.756672084698689*^9}, {
   3.7570814790799*^9, 3.75708156310616*^9}, {3.757101543397249*^9, 
   3.757101563130089*^9}, {3.757101738450549*^9, 3.757101749296047*^9}, {
   3.7571047613201523`*^9, 3.757104772277643*^9}, {3.800363342053385*^9, 
   3.800363346566064*^9}},ExpressionUUID->"386e2322-bc97-474f-8e10-\
d3a35c6e1492"]
}, Closed]],

Cell[CellGroupData[{

Cell[BoxData[
 RowBox[{" ", 
  RowBox[{"(*", 
   RowBox[{
    RowBox[{
     RowBox[{
      RowBox[{
      "**", "**", "**", "**", "**", "**", "**", "**", "**", "**", "**", "**", 
       " ", "Part"}], " ", "VIII", " ", "Function", " ", "that", " ", 
      "calculates", " ", "the", " ", "Eigenvector", " ", "centrality", " ", 
      "of", " ", "the", " ", "boolean", " ", 
      RowBox[{
      "graphs", " ", "**", "**", "**", "**", "**", "**", "**", "**", "**", "**",
        "**"}]}], "**"}], "**"}], "******)"}], "  "}]], "Input",
 CellGroupingRules->{"GroupTogetherGrouping", 10003.},
 CellChangeTimes->{
  3.756495342437355*^9, {3.756495720800705*^9, 3.7564957405227957`*^9}, 
   3.756496023360486*^9, {3.760754293590351*^9, 
   3.760754298958392*^9}},ExpressionUUID->"4246fa10-f99a-4900-8d34-\
652c6e6807ef"],

Cell[BoxData[
 RowBox[{
  RowBox[{"(*", " ", 
   RowBox[{
   "Function", " ", "that", " ", "calculates", " ", "the", " ", "mean", " ", 
    "eigenvector", " ", "centrality", " ", "of", " ", "the", " ", "boolean", 
    " ", "matrices", " ", "for", " ", "some", " ", "data", " ", "module", " ",
     "and", " ", "saves", " ", "it", " ", "into", " ", "a", " ", "matrix", 
    " ", "where", " ", "each", " ", "row", " ", "is", " ", "the", " ", "mean",
     " ", "eigenvector", " ", "centrality", " ", "across", " ", "the", " ", 
    "record", " ", "for", " ", "the", " ", "same", " ", 
    RowBox[{"patient", ".", " ", "example"}], " ", 
    RowBox[{"EigenConect", "[", 
     RowBox[{"vtnames", ",", "100", ",", "0.03", ",", "\"\<vtnames\>\""}], 
     "]"}], " ", "it", " ", "is", " ", "saved", " ", "as", " ", 
    "\"\<EigenConect_100_0.03_vtnames.wl\>"}], "*)"}], " ", " ", 
  RowBox[{
   RowBox[{
    RowBox[{"EigenConect", "[", 
     RowBox[{"data0_", ",", "partition0_", ",", "epsilon0_", ",", "name20_"}],
      "]"}], ":=", 
    RowBox[{"Module", "[", 
     RowBox[{
      RowBox[{"{", 
       RowBox[{
       "name", ",", "x", ",", "exa", ",", "eigencon", ",", "eigentab", ",", 
        RowBox[{"data", "=", "data0"}], ",", 
        RowBox[{"parti", "=", "partition0"}], ",", 
        RowBox[{"epsi", "=", "epsilon0"}], ",", 
        RowBox[{"name2", "=", "name20"}]}], "}"}], ",", "\[IndentingNewLine]", 
      RowBox[{
       RowBox[{"eigentab", "=", 
        RowBox[{"{", "}"}]}], ";", " ", 
       RowBox[{"For", "[", 
        RowBox[{
         RowBox[{"x", "=", "1"}], ",", 
         RowBox[{"x", "<", 
          RowBox[{
           RowBox[{"Length", "[", "data", "]"}], "+", "1"}]}], ",", 
         RowBox[{"x", "++"}], ",", " ", 
         RowBox[{
          RowBox[{"exa", "=", 
           RowBox[{"Get", "[", 
            RowBox[{"FindFile", "[", 
             RowBox[{"StringJoin", "[", 
              RowBox[{"\"\<BooleMat_\>\"", ",", 
               RowBox[{"ToString", "[", "parti", "]"}], ",", "\"\<_\>\"", ",", 
               RowBox[{"ToString", "[", "epsi", "]"}], ",", "\"\<_\>\"", ",", 
               
               RowBox[{"data", "[", 
                RowBox[{"[", "x", "]"}], "]"}], ",", "\"\<.wl\>\""}], "]"}], 
             "]"}], "]"}]}], ";", " ", 
          RowBox[{"eigencon", "=", 
           RowBox[{"Table", "[", 
            RowBox[{
             RowBox[{"Mean", "[", 
              RowBox[{"EigenvectorCentrality", "[", 
               RowBox[{"AdjacencyGraph", "[", 
                RowBox[{
                 RowBox[{"Part", "[", 
                  RowBox[{"exa", ",", "i"}], "]"}], "-", " ", 
                 RowBox[{"IdentityMatrix", "[", 
                  RowBox[{"Length", "[", 
                   RowBox[{"exa", "[", 
                    RowBox[{"[", "i", "]"}], "]"}], "]"}], "]"}]}], "]"}], 
               "]"}], "]"}], ",", 
             RowBox[{"{", 
              RowBox[{"i", ",", 
               RowBox[{"Length", "[", "exa", "]"}]}], "}"}]}], "]"}]}], ";", 
          "\[IndentingNewLine]", " ", 
          RowBox[{"AppendTo", "[", 
           RowBox[{"eigentab", ",", "eigencon"}], "]"}], ";"}]}], " ", "]"}], 
       ";", " ", "\[IndentingNewLine]", 
       RowBox[{"name", "=", 
        RowBox[{"FileNameJoin", "[", 
         RowBox[{"{", 
          RowBox[{"StringJoin", "[", 
           RowBox[{"\"\<EigenConect_\>\"", ",", 
            RowBox[{"ToString", "[", "parti", "]"}], ",", "\"\<_\>\"", ",", 
            RowBox[{"ToString", "[", "epsi", "]"}], ",", "\"\<_\>\"", ",", 
            "name2", ",", "\"\<.wl\>\""}], "]"}], "}"}], "]"}]}], ";", " ", 
       "\[IndentingNewLine]", 
       RowBox[{"Save", "[", 
        RowBox[{"name", ",", "eigentab"}], "]"}]}]}], " ", "]"}]}], ";"}], 
  " "}]], "Input",
 CellGroupingRules->{"GroupTogetherGrouping", 10003.},
 CellChangeTimes->{{3.729904525069948*^9, 3.72990461286267*^9}, 
   3.7299046709891663`*^9, {3.729904944522818*^9, 3.729904948793345*^9}, {
   3.7371609681140013`*^9, 3.737160968754011*^9}, {3.7481354699163837`*^9, 
   3.74813547261204*^9}, 3.748135509046156*^9, {3.756495327483554*^9, 
   3.756495342437469*^9}, {3.756495720800766*^9, 3.756495740522893*^9}, {
   3.756672408206523*^9, 3.756672415203231*^9}},
 CellLabel->"In[38]:=",ExpressionUUID->"af87d033-2ddf-4c63-b3ad-43f29a305c6d"],

Cell[BoxData[
 RowBox[{
  RowBox[{"(*", 
   RowBox[{
    RowBox[{
    "**", "**", "**", "**", "**", "**", "**", "**", "**", "**", "**", "**", "**",
      "**", "**", "**", "**", "**", "**", "**"}], "*", " ", "Execution", " ", 
    "of", " ", "Part", " ", 
    RowBox[{
    "VIII", " ", "**", "**", "**", "**", "**", "**", "**", "**", "**", "**", "**",
      "**", "**", "**", "**", "**", "**"}]}], "******)"}], 
  "\[IndentingNewLine]", " ", "\[IndentingNewLine]", 
  RowBox[{"(*", "*)"}], "\[IndentingNewLine]", 
  RowBox[{
   RowBox[{
    RowBox[{"For", "[", 
     RowBox[{
      RowBox[{"y", "=", "1"}], ",", 
      RowBox[{"y", "<", 
       RowBox[{
        RowBox[{"Length", "[", "partition", "]"}], "+", "1"}]}], ",", 
      RowBox[{"y", "++"}], ",", "\[IndentingNewLine]", 
      RowBox[{"ParallelDo", "[", 
       RowBox[{
        RowBox[{"EigenConect", "[", 
         RowBox[{"vtnames", ",", 
          RowBox[{"Part", "[", 
           RowBox[{"partition", ",", "y"}], "]"}], ",", 
          RowBox[{"Part", "[", 
           RowBox[{"epsilon", ",", "i"}], "]"}], ",", "\"\<vtnames\>\""}], 
         "]"}], ",", 
        RowBox[{"{", 
         RowBox[{"i", ",", 
          RowBox[{"Length", "[", "epsilon", "]"}]}], "}"}]}], "]"}]}], "]"}], 
    ";"}], "\[IndentingNewLine]", 
   RowBox[{
    RowBox[{"Print", "[", "\"\<Done vtdata eigenvector centrality\>\"", "]"}],
     ";"}], "\[IndentingNewLine]", 
   RowBox[{"(*", "*)"}], "\[IndentingNewLine]", 
   RowBox[{
    RowBox[{"For", "[", 
     RowBox[{
      RowBox[{"y", "=", "1"}], ",", 
      RowBox[{"y", "<", 
       RowBox[{
        RowBox[{"Length", "[", "partition", "]"}], "+", "1"}]}], ",", 
      RowBox[{"y", "++"}], ",", "\[IndentingNewLine]", 
      RowBox[{"ParallelDo", "[", 
       RowBox[{
        RowBox[{"EigenConect", "[", 
         RowBox[{"vtcontrolnames", ",", 
          RowBox[{"Part", "[", 
           RowBox[{"partition", ",", "y"}], "]"}], ",", 
          RowBox[{"Part", "[", 
           RowBox[{"epsilon", ",", "i"}], "]"}], ",", 
          "\"\<vtcontrolnames\>\""}], "]"}], ",", 
        RowBox[{"{", 
         RowBox[{"i", ",", 
          RowBox[{"Length", "[", "epsilon", "]"}]}], "}"}]}], "]"}]}], "]"}], 
    ";"}], "\[IndentingNewLine]", 
   RowBox[{
    RowBox[{
    "Print", "[", "\"\<Done vtcontroldata eigenvector centrality\>\"", "]"}], 
    ";"}], "\[IndentingNewLine]", 
   RowBox[{"(*", "*)"}], "\[IndentingNewLine]", 
   RowBox[{
    RowBox[{"For", "[", 
     RowBox[{
      RowBox[{"y", "=", "1"}], ",", 
      RowBox[{"y", "<", 
       RowBox[{
        RowBox[{"Length", "[", "partition", "]"}], "+", "1"}]}], ",", 
      RowBox[{"y", "++"}], ",", "\[IndentingNewLine]", 
      RowBox[{"ParallelDo", "[", 
       RowBox[{
        RowBox[{"EigenConect", "[", 
         RowBox[{"vfnames", ",", 
          RowBox[{"Part", "[", 
           RowBox[{"partition", ",", "y"}], "]"}], ",", 
          RowBox[{"Part", "[", 
           RowBox[{"epsilon", ",", "i"}], "]"}], ",", "\"\<vfnames\>\""}], 
         "]"}], ",", 
        RowBox[{"{", 
         RowBox[{"i", ",", 
          RowBox[{"Length", "[", "epsilon", "]"}]}], "}"}]}], "]"}]}], "]"}], 
    ";"}], "\[IndentingNewLine]", 
   RowBox[{
    RowBox[{"Print", "[", "\"\<Done vfdata eigenvector centrality\>\"", "]"}],
     ";"}], "\[IndentingNewLine]", 
   RowBox[{"(*", "*)"}], "\[IndentingNewLine]", 
   RowBox[{
    RowBox[{"For", "[", 
     RowBox[{
      RowBox[{"y", "=", "1"}], ",", 
      RowBox[{"y", "<", 
       RowBox[{
        RowBox[{"Length", "[", "partition", "]"}], "+", "1"}]}], ",", 
      RowBox[{"y", "++"}], ",", "\[IndentingNewLine]", 
      RowBox[{"ParallelDo", "[", 
       RowBox[{
        RowBox[{"EigenConect", "[", 
         RowBox[{"vfcontrolnames", ",", 
          RowBox[{"Part", "[", 
           RowBox[{"partition", ",", "y"}], "]"}], ",", 
          RowBox[{"Part", "[", 
           RowBox[{"epsilon", ",", "i"}], "]"}], ",", 
          "\"\<vfcontrolnames\>\""}], "]"}], ",", 
        RowBox[{"{", 
         RowBox[{"i", ",", 
          RowBox[{"Length", "[", "epsilon", "]"}]}], "}"}]}], "]"}]}], "]"}], 
    ";"}], "\[IndentingNewLine]", 
   RowBox[{
    RowBox[{
    "Print", "[", "\"\<Done vfcontroldata eigenvector centrality\>\"", "]"}], 
    ";"}], "\[IndentingNewLine]", 
   RowBox[{"(*", "*)"}], "\[IndentingNewLine]", 
   RowBox[{
    RowBox[{"For", "[", 
     RowBox[{
      RowBox[{"y", "=", "1"}], ",", 
      RowBox[{"y", "<", 
       RowBox[{
        RowBox[{"Length", "[", "partition", "]"}], "+", "1"}]}], ",", 
      RowBox[{"y", "++"}], ",", "\[IndentingNewLine]", 
      RowBox[{"ParallelDo", "[", 
       RowBox[{
        RowBox[{"EigenConect", "[", 
         RowBox[{"nsrnames", ",", 
          RowBox[{"Part", "[", 
           RowBox[{"partition", ",", "y"}], "]"}], ",", 
          RowBox[{"Part", "[", 
           RowBox[{"epsilon", ",", "i"}], "]"}], ",", "\"\<nsrnames\>\""}], 
         "]"}], ",", 
        RowBox[{"{", 
         RowBox[{"i", ",", 
          RowBox[{"Length", "[", "epsilon", "]"}]}], "}"}]}], "]"}]}], "]"}], 
    ";"}], "\[IndentingNewLine]", 
   RowBox[{
    RowBox[{
    "Print", "[", "\"\<Done nsrdata eigenvector centrality\>\"", "]"}], ";"}],
    "\[IndentingNewLine]", 
   RowBox[{"(*", "*)"}], "\[IndentingNewLine]", 
   "\[IndentingNewLine]"}]}]], "Input",
 CellGroupingRules->{"GroupTogetherGrouping", 10003.},
 CellChangeTimes->{{3.729904649568536*^9, 3.7299046709899807`*^9}, {
   3.730589360104308*^9, 3.7305893685272536`*^9}, {3.734754148963482*^9, 
   3.734754185682418*^9}, 3.734793910408052*^9, {3.734794071844432*^9, 
   3.734794088585125*^9}, {3.7564952962208014`*^9, 3.756495342437551*^9}, {
   3.756495720800826*^9, 3.7564957405229816`*^9}, {3.756672056178893*^9, 
   3.756672137593933*^9}, {3.7571044815314617`*^9, 3.757104558164117*^9}},
 CellLabel->"In[39]:=",ExpressionUUID->"864d755c-86a2-4347-ac5c-b072d890f04e"]
}, Closed]]
},
WindowSize->{1110, 538},
WindowMargins->{{4, Automatic}, {Automatic, 4}},
FrontEndVersion->"12.1 for Mac OS X x86 (64-bit) (March 18, 2020)",
StyleDefinitions->"Default.nb",
ExpressionUUID->"96fe46a5-4bdb-4c75-a86d-f36749c3f10c"
]
(* End of Notebook Content *)

(* Internal cache information *)
(*CellTagsOutline
CellTagsIndex->{}
*)
(*CellTagsIndex
CellTagsIndex->{}
*)
(*NotebookFileOutline
Notebook[{
Cell[CellGroupData[{
Cell[580, 22, 848, 19, 52, "Input",ExpressionUUID->"e1d36bf9-54d5-44e9-bc9b-921f4ee611e1",
 CellGroupingRules->{"GroupTogetherGrouping", 10000.}],
Cell[1431, 43, 4123, 92, 241, "Input",ExpressionUUID->"5f2de6ef-af0a-4239-921a-943fe687a491",
 CellGroupingRules->{"GroupTogetherGrouping", 10000.}],
Cell[5557, 137, 4285, 99, 472, "Input",ExpressionUUID->"c1e2722d-25d9-42ab-91c5-e3a0b130276d",
 CellGroupingRules->{"GroupTogetherGrouping", 10000.}]
}, Closed]],
Cell[CellGroupData[{
Cell[9879, 241, 739, 16, 48, "Input",ExpressionUUID->"319abf13-9571-47a3-9b1a-ae04db31a558",
 CellGroupingRules->{"GroupTogetherGrouping", 10001.}],
Cell[10621, 259, 5275, 115, 220, "Input",ExpressionUUID->"36a122f6-a0c9-4355-9ee5-089769fb00ae",
 CellGroupingRules->{"GroupTogetherGrouping", 10001.}],
Cell[15899, 376, 6431, 159, 556, "Input",ExpressionUUID->"bc8e0c36-b7d6-4d52-a9b7-a1c5e97ad6d5",
 CellGroupingRules->{"GroupTogetherGrouping", 10001.}]
}, Closed]],
Cell[CellGroupData[{
Cell[22367, 540, 763, 18, 48, "Input",ExpressionUUID->"83e29aeb-1820-47fa-a709-42d98524bfa3",
 CellGroupingRules->{"GroupTogetherGrouping", 10002.}],
Cell[23133, 560, 4395, 94, 262, "Input",ExpressionUUID->"52da1563-58b3-41a0-aebf-3589559189e3",
 CellGroupingRules->{"GroupTogetherGrouping", 10002.}],
Cell[27531, 656, 6562, 163, 535, "Input",ExpressionUUID->"f0c18e77-7df6-4e53-aef1-5cbec4741f72",
 CellGroupingRules->{"GroupTogetherGrouping", 10002.}]
}, Closed]],
Cell[CellGroupData[{
Cell[34130, 824, 716, 17, 48, "Input",ExpressionUUID->"c9cfbf29-2827-42ec-accc-0e1bc1020932",
 CellGroupingRules->{"GroupTogetherGrouping", 10000.}],
Cell[34849, 843, 4306, 93, 283, "Input",ExpressionUUID->"149dfd04-491c-4a59-a42b-26a84509c05e",
 CellGroupingRules->{"GroupTogetherGrouping", 10000.}],
Cell[39158, 938, 5912, 150, 514, "Input",ExpressionUUID->"c6f9d21c-f0a7-49a4-92d8-70b6d7bb6ae7",
 CellGroupingRules->{"GroupTogetherGrouping", 10000.}]
}, Closed]],
Cell[CellGroupData[{
Cell[45107, 1093, 718, 17, 48, "Input",ExpressionUUID->"c7a1247c-1714-4909-8e01-16d18e6f1d5b",
 CellGroupingRules->{"GroupTogetherGrouping", 10001.}],
Cell[45828, 1112, 4362, 93, 283, "Input",ExpressionUUID->"f9fc5b97-e366-4e7c-9952-bd1f96700b29",
 CellGroupingRules->{"GroupTogetherGrouping", 10001.}],
Cell[50193, 1207, 6118, 150, 514, "Input",ExpressionUUID->"eae75358-faca-49cd-a33a-5c9916341b65",
 CellGroupingRules->{"GroupTogetherGrouping", 10001.}]
}, Closed]],
Cell[CellGroupData[{
Cell[56348, 1362, 832, 21, 48, "Input",ExpressionUUID->"ab674236-d895-4a67-a227-e0b709891a6a",
 CellGroupingRules->{"GroupTogetherGrouping", 10002.}],
Cell[57183, 1385, 4533, 96, 262, "Input",ExpressionUUID->"5eed4cc6-e0b9-435b-a282-1568cd10bf1e",
 CellGroupingRules->{"GroupTogetherGrouping", 10002.}],
Cell[61719, 1483, 6221, 154, 556, "Input",ExpressionUUID->"386e2322-bc97-474f-8e10-d3a35c6e1492",
 CellGroupingRules->{"GroupTogetherGrouping", 10002.}]
}, Closed]],
Cell[CellGroupData[{
Cell[67977, 1642, 814, 19, 48, "Input",ExpressionUUID->"4246fa10-f99a-4900-8d34-652c6e6807ef",
 CellGroupingRules->{"GroupTogetherGrouping", 10003.}],
Cell[68794, 1663, 4314, 92, 262, "Input",ExpressionUUID->"af87d033-2ddf-4c63-b3ad-43f29a305c6d",
 CellGroupingRules->{"GroupTogetherGrouping", 10003.}],
Cell[73111, 1757, 5879, 150, 535, "Input",ExpressionUUID->"864d755c-86a2-4347-ac5c-b072d890f04e",
 CellGroupingRules->{"GroupTogetherGrouping", 10003.}]
}, Closed]]
}
]
*)

(* End of internal cache information *)
